# Supplementary material for: 4-(1,3-Diphenyl-4,5-dihydro-1H-pyrazol-5-yl)-1,3-diphenyl-1H-pyrazole
Source: Acta Crystallogr Sect E Struct Rep Online. 2011 Oct 5;67(Pt 11):o2822–3. doi: 10.1107/S1600536811039869 (PMC3247563; doi:10.1107/S1600536811039869)
Supplement: Supplementary file 1 [file e-67-o2822-sup1.cif]

##############################################################################
#                                                                            #
# This CIF contains the data in a paper accepted for publication in          #
# Acta Crystallographica Section E. It conforms to the requirements of       #
# Notes for Authors for Acta Crystallographica Section E, and has been       #
# peer reviewed under the auspices of the IUCr Commission on Journals.       #
#                                                                            #
# Full details of the Crystallographic Information File format               #
# are given in the paper "The Crystallographic Information File (CIF):       #
# a New Standard Archive File for Crystallography" by S. R. Hall, F. H.      #
# Allen and I. D. Brown [Acta Cryst. (1991), A47, 655-685].                  #
#                                                                            #
# The current version of the core CIF dictionary is obtainable from          #
# ftp://ftp.iucr.org/pub/cif_core.dic.                                       #
#                                                                            #
# Software is freely available for graphical display of the structure(s)     #
# in this CIF. For information consult the CIF software page                 #
# http://www.iucr.org/resources/cif/software.                                #
#                                                                            #
# This file may be used for bona fide research purposes within the           #
# scientific community so long as proper attribution is given to the journal # 
# article from which it was obtained.                                        #
#                                                                            #
##############################################################################
data_global
_audit_creation_method     'form.cif (version 2.0)'
_journal_data_validation_number     ?
_journal_date_recd_electronic     2011-09-15
_journal_date_accepted     2011-09-28
_journal_name_full     'Acta Crystallographica, Section E'
_journal_year     2011
_journal_volume     67
_journal_issue     11
_journal_page_first     o2822
_journal_page_last     o2823
_journal_paper_category     QO
_journal_coeditor_code     KJ2190
_publ_contact_author_name     'Prof. Fun, Hoong-Kun'
_publ_contact_author_address
;
      X-ray Crystallography Unit
      School of Physics
      Universiti Sains Malaysia
      11800 USM, Penang
      MALAYSIA
;
_publ_contact_author_email     'hkfun@usm.my'
_publ_contact_author_fax     '604 6579150'
_publ_contact_author_phone     '604 6533652'
_publ_section_title
;\
4-(1,3-Diphenyl-4,5-dihydro-1<i>H</i>-pyrazol-5-yl)-1,3-diphenyl-1<i>H</i>-\
pyrazole
;
loop_
    _publ_author_name
    _publ_author_footnote
    _publ_author_address
    'Fun, Hoong-Kun'
;
Thomson Reuters ResearcherID: A-3561-2009.
;
;
X-ray Crystallography Unit
School of Physics
Universiti Sains Malaysia
11800 USM, Penang
Malaysia
;
    'Tze Shyang Chia' ?
;
X-ray Crystallography Unit
School of Physics
Universiti Sains Malaysia
11800 USM, Penang
Malaysia
;
    'Shridhar Malladi' ?
;
Medicinal Chemistry Section
Department of Chemistry
National Institute of Technology--Karnataka
Surathkal
Mangalore 575 025
India
;
    'Arun M. Isloor' ?
;
Medicinal Chemistry Section
Department of Chemistry
National Institute of Technology--Karnataka
Surathkal
Mangalore 575 025
India
;
    'Kammasandra N. Shivananda' ?
;
Schulich Faculty of Chemistry
Technion Israel Institute of Technology
Haifa 32000
Israel
;
data_I
_audit_creation_method     SHELXL-97
_chemical_name_systematic
;
4-(1,3-Diphenyl-4,5-dihydro-1<i>H</i>-pyrazol-5-yl)-1,3-diphenyl-1<i>H</i>-
pyrazole
;
_chemical_name_common     ?
_chemical_formula_moiety     'C30 H24 N4'
_chemical_formula_sum     'C30 H24 N4'
_chemical_formula_iupac     'C30 H24 N4'
_chemical_formula_weight     440.53
_chemical_melting_point     ?
_symmetry_cell_setting     monoclinic
_symmetry_space_group_name_H-M     'P 21/c'
_symmetry_space_group_name_Hall     '-P 2ybc'
loop_
    _symmetry_equiv_pos_as_xyz
    'x, y, z'
    '-x, y+1/2, -z+1/2'
    '-x, -y, -z'
    'x, -y-1/2, z-1/2'
_cell_length_a     10.7841(5)
_cell_length_b     11.0582(6)
_cell_length_c     21.4820(9)
_cell_angle_alpha     90.00
_cell_angle_beta     113.359(2)
_cell_angle_gamma     90.00
_cell_volume     2351.82(19)
_cell_formula_units_Z     4
_cell_measurement_reflns_used     6778
_cell_measurement_theta_min     2.92
_cell_measurement_theta_max     30.30
_cell_measurement_temperature     296(2)
_exptl_crystal_description     'block'
_exptl_crystal_colour     'colourless'
_exptl_crystal_size_max     0.56
_exptl_crystal_size_mid     0.54
_exptl_crystal_size_min     0.36
_exptl_crystal_density_diffrn     1.244
_exptl_crystal_density_meas     ?
_exptl_crystal_density_method     'not measured'
_exptl_crystal_F_000     928
_exptl_absorpt_coefficient_mu     0.075
_exptl_absorpt_correction_type     multi-scan
_exptl_absorpt_process_details     '(<i>SADABS</i>; Bruker, 2009)'
_exptl_absorpt_correction_T_min     0.9596
_exptl_absorpt_correction_T_max     0.9736
_exptl_special_details     ?
_diffrn_ambient_temperature     296(2)
_diffrn_radiation_type     MoK\a
_diffrn_radiation_wavelength     0.71073
_diffrn_radiation_source     'fine-focus sealed tube'
_diffrn_radiation_monochromator     graphite
_diffrn_measurement_device_type     'Bruker APEX DUO CCD area-detector'
_diffrn_measurement_method     '\f and \w'
_diffrn_detector_area_resol_mean     ?
_diffrn_reflns_number     22465
_diffrn_reflns_av_R_equivalents     0.0198
_diffrn_reflns_av_sigmaI/netI     0.0209
_diffrn_reflns_theta_min     2.06
_diffrn_reflns_theta_max     30.36
_diffrn_reflns_theta_full     30.36
_diffrn_measured_fraction_theta_max     0.994
_diffrn_measured_fraction_theta_full     0.994
_diffrn_reflns_limit_h_min     -14
_diffrn_reflns_limit_h_max     15
_diffrn_reflns_limit_k_min     -15
_diffrn_reflns_limit_k_max     15
_diffrn_reflns_limit_l_min     -30
_diffrn_reflns_limit_l_max     28
_diffrn_standards_number     0
_diffrn_standards_interval_count     .
_diffrn_standards_interval_time     .
_diffrn_standards_decay_%     ?
_refine_special_details
;
Refinement of <i>F</i>^2^ against ALL reflections. The weighted <i>R</i>-factor
<i>wR</i> and goodness of fit <i>S</i> are based on <i>F</i>^2^, conventional
<i>R</i>-factors <i>R</i> are based on <i>F</i>, with <i>F</i> set to zero for
negative <i>F</i>^2^. The threshold expression of <i>F</i>^2^ >
\s(<i>F</i>^2^) is used only for calculating <i>R</i>-factors(gt) <i>etc</i>.
and is not relevant to the choice of reflections for refinement.
<i>R</i>-factors based on <i>F</i>^2^ are statistically about twice as large
as those based on <i>F</i>, and <i>R</i>- factors based on ALL data will be
even larger.
;
_reflns_number_total     7042
_reflns_number_gt     5057
_reflns_threshold_expression     I>2\s(I)
_refine_ls_structure_factor_coef     Fsqd
_refine_ls_matrix_type     full
_refine_ls_R_factor_all     0.0645
_refine_ls_R_factor_gt     0.0432
_refine_ls_wR_factor_gt     0.1070
_refine_ls_wR_factor_ref     0.1204
_refine_ls_goodness_of_fit_ref     1.013
_refine_ls_restrained_S_all     1.013
_refine_ls_number_reflns     7042
_refine_ls_number_parameters     307
_refine_ls_number_restraints     0
_refine_ls_hydrogen_treatment     constr
_refine_ls_weighting_scheme     calc
_refine_ls_weighting_details
         'calc w=1/[\s^2^(Fo^2^)+(0.0521P)^2^+0.3290P] where P=(Fo^2^+2Fc^2^)/3'
_atom_sites_solution_hydrogens     geom
_atom_sites_solution_primary     direct
_atom_sites_solution_secondary     difmap
_refine_ls_shift/su_max     0.001
_refine_ls_shift/su_mean     0.000
_refine_diff_density_max     0.194
_refine_diff_density_min     -0.172
_refine_ls_extinction_method     none
_refine_ls_extinction_coef     ?
loop_
    _atom_type_symbol
    _atom_type_description
    _atom_type_scat_dispersion_real
    _atom_type_scat_dispersion_imag
    _atom_type_scat_source
    'C' 'C' 0.0033 0.0016
                         'International Tables Vol C Tables 4.2.6.8 and 6.1.1.4'
    'H' 'H' 0.0000 0.0000
                         'International Tables Vol C Tables 4.2.6.8 and 6.1.1.4'
    'N' 'N' 0.0061 0.0033
                         'International Tables Vol C Tables 4.2.6.8 and 6.1.1.4'
_computing_data_collection     'APEX2 (Bruker, 2009)'
_computing_cell_refinement     'SAINT (Bruker, 2009)'
_computing_data_reduction     'SAINT (Bruker, 2009)'
_computing_structure_solution     'SHELXTL (Sheldrick, 2008)'
_computing_structure_refinement     'SHELXTL (Sheldrick, 2008)'
_computing_molecular_graphics     'SHELXTL (Sheldrick, 2008)'
_computing_publication_material
;
SHELXTL (Sheldrick, 2008) and PLATON (Spek, 2009)
;
loop_
    _atom_site_type_symbol
    _atom_site_label
    _atom_site_fract_x
    _atom_site_fract_y
    _atom_site_fract_z
    _atom_site_U_iso_or_equiv
    _atom_site_adp_type
    _atom_site_calc_flag
    _atom_site_refinement_flags
    _atom_site_occupancy
    _atom_site_symmetry_multiplicity
    _atom_site_disorder_assembly
    _atom_site_disorder_group
    N N1 0.94191(8) 0.14967(8) 0.85152(4) 0.0419(2) Uani d . 1 1 . .
    N N2 1.01177(8) 0.04544(8) 0.87428(4) 0.0420(2) Uani d . 1 1 . .
    N N3 0.56225(8) 0.05489(10) 0.84967(4) 0.0491(2) Uani d . 1 1 . .
    N N4 0.51695(9) 0.12835(9) 0.88820(5) 0.0455(2) Uani d . 1 1 . .
    C C1 0.49306(18) 0.27780(16) 0.99429(8) 0.0766(4) Uani d . 1 1 . .
    H H1A 0.4525 0.3083 0.9505 0.092 Uiso calc R 1 1 . .
    C C2 0.4751(2) 0.3365(2) 1.04702(9) 0.0983(6) Uani d . 1 1 . .
    H H2A 0.4230 0.4063 1.0385 0.118 Uiso calc R 1 1 . .
    C C3 0.53416(19) 0.29191(19) 1.11214(8) 0.0857(5) Uani d . 1 1 . .
    H H3A 0.5219 0.3315 1.1475 0.103 Uiso calc R 1 1 . .
    C C4 0.61059(15) 0.18962(16) 1.12451(7) 0.0681(4) Uani d . 1 1 . .
    H H4A 0.6501 0.1592 1.1684 0.082 Uiso calc R 1 1 . .
    C C5 0.62987(12) 0.13063(13) 1.07223(6) 0.0548(3) Uani d . 1 1 . .
    H H5A 0.6828 0.0612 1.0814 0.066 Uiso calc R 1 1 . .
    C C6 0.57077(11) 0.17416(12) 1.00623(6) 0.0493(3) Uani d . 1 1 . .
    C C7 0.59097(10) 0.10939(11) 0.95147(5) 0.0442(2) Uani d . 1 1 . .
    C C8 0.69495(11) 0.01206(12) 0.96309(6) 0.0495(3) Uani d . 1 1 . .
    H H8A 0.6731 -0.0596 0.9828 0.059 Uiso calc R 1 1 . .
    H H8B 0.7843 0.0401 0.9924 0.059 Uiso calc R 1 1 . .
    C C9 0.68557(10) -0.01291(11) 0.89089(5) 0.0439(2) Uani d . 1 1 . .
    H H9A 0.6726 -0.0995 0.8807 0.053 Uiso calc R 1 1 . .
    C C10 0.80458(10) 0.03321(10) 0.87806(5) 0.0410(2) Uani d . 1 1 . .
    C C11 0.92896(10) -0.02591(10) 0.89020(5) 0.0396(2) Uani d . 1 1 . .
    C C12 0.97411(10) -0.14903(10) 0.91534(5) 0.0419(2) Uani d . 1 1 . .
    C C13 0.94926(13) -0.19930(12) 0.96866(6) 0.0544(3) Uani d . 1 1 . .
    H H13A 0.8983 -0.1568 0.9876 0.065 Uiso calc R 1 1 . .
    C C14 1.00005(17) -0.31211(13) 0.99366(7) 0.0673(4) Uani d . 1 1 . .
    H H14A 0.9834 -0.3449 1.0295 0.081 Uiso calc R 1 1 . .
    C C15 1.07492(15) -0.37602(13) 0.96598(7) 0.0671(4) Uani d . 1 1 . .
    H H15A 1.1089 -0.4518 0.9831 0.080 Uiso calc R 1 1 . .
    C C16 1.09970(13) -0.32790(12) 0.91289(7) 0.0615(3) Uani d . 1 1 . .
    H H16A 1.1506 -0.3711 0.8942 0.074 Uiso calc R 1 1 . .
    C C17 1.04886(11) -0.21513(11) 0.88733(6) 0.0504(3) Uani d . 1 1 . .
    H H17A 1.0649 -0.1834 0.8511 0.061 Uiso calc R 1 1 . .
    C C18 1.00229(11) 0.24748(10) 0.83059(5) 0.0429(2) Uani d . 1 1 . .
    C C19 1.13800(13) 0.24282(13) 0.84213(7) 0.0610(3) Uani d . 1 1 . .
    H H19A 1.1901 0.1762 0.8636 0.073 Uiso calc R 1 1 . .
    C C20 1.19517(14) 0.33842(14) 0.82140(8) 0.0667(4) Uani d . 1 1 . .
    H H20A 1.2862 0.3354 0.8290 0.080 Uiso calc R 1 1 . .
    C C21 1.12019(15) 0.43753(13) 0.78986(7) 0.0619(3) Uani d . 1 1 . .
    H H21A 1.1598 0.5011 0.7761 0.074 Uiso calc R 1 1 . .
    C C22 0.98606(16) 0.44169(13) 0.77892(7) 0.0657(4) Uani d . 1 1 . .
    H H22A 0.9346 0.5088 0.7578 0.079 Uiso calc R 1 1 . .
    C C23 0.92646(13) 0.34718(12) 0.79900(6) 0.0561(3) Uani d . 1 1 . .
    H H23A 0.8353 0.3508 0.7912 0.067 Uiso calc R 1 1 . .
    C C24 0.81716(10) 0.14420(11) 0.85323(5) 0.0447(2) Uani d . 1 1 . .
    H H24A 0.7523 0.2050 0.8399 0.054 Uiso calc R 1 1 . .
    C C25 0.51983(12) -0.05529(12) 0.74638(6) 0.0519(3) Uani d . 1 1 . .
    H H25A 0.5994 -0.0987 0.7678 0.062 Uiso calc R 1 1 . .
    C C26 0.43826(13) -0.07908(14) 0.67931(6) 0.0601(3) Uani d . 1 1 . .
    H H26A 0.4622 -0.1400 0.6564 0.072 Uiso calc R 1 1 . .
    C C27 0.32226(13) -0.01377(15) 0.64623(6) 0.0661(4) Uani d . 1 1 . .
    H H27A 0.2683 -0.0298 0.6010 0.079 Uiso calc R 1 1 . .
    C C28 0.28672(12) 0.07572(15) 0.68070(6) 0.0634(4) Uani d . 1 1 . .
    H H28A 0.2087 0.1206 0.6583 0.076 Uiso calc R 1 1 . .
    C C29 0.36529(11) 0.09971(12) 0.74803(6) 0.0511(3) Uani d . 1 1 . .
    H H29A 0.3396 0.1599 0.7708 0.061 Uiso calc R 1 1 . .
    C C30 0.48330(10) 0.03349(10) 0.78193(5) 0.0417(2) Uani d . 1 1 . .
loop_
    _atom_site_aniso_label
    _atom_site_aniso_U_11
    _atom_site_aniso_U_22
    _atom_site_aniso_U_33
    _atom_site_aniso_U_12
    _atom_site_aniso_U_13
    _atom_site_aniso_U_23
    N1 0.0377(4) 0.0422(5) 0.0463(4) 0.0033(4) 0.0172(3) 0.0007(4)
    N2 0.0369(4) 0.0416(5) 0.0467(4) 0.0037(4) 0.0158(3) 0.0003(4)
    N3 0.0339(4) 0.0674(7) 0.0420(4) 0.0082(4) 0.0110(3) -0.0068(4)
    N4 0.0390(4) 0.0527(6) 0.0462(5) -0.0005(4) 0.0186(4) -0.0038(4)
    C1 0.0935(11) 0.0828(11) 0.0567(7) 0.0240(9) 0.0331(7) 0.0010(7)
    C2 0.1249(16) 0.1000(14) 0.0798(11) 0.0404(12) 0.0507(11) -0.0055(10)
    C3 0.0965(12) 0.1080(14) 0.0648(9) 0.0062(11) 0.0450(9) -0.0180(9)
    C4 0.0662(8) 0.0947(11) 0.0492(7) -0.0118(8) 0.0289(6) -0.0060(7)
    C5 0.0488(6) 0.0685(8) 0.0501(6) -0.0091(6) 0.0230(5) -0.0019(6)
    C6 0.0452(6) 0.0596(7) 0.0473(6) -0.0063(5) 0.0230(5) -0.0048(5)
    C7 0.0372(5) 0.0518(6) 0.0456(5) -0.0070(4) 0.0186(4) -0.0025(5)
    C8 0.0356(5) 0.0677(8) 0.0440(5) 0.0006(5) 0.0146(4) 0.0007(5)
    C9 0.0318(4) 0.0536(6) 0.0442(5) 0.0019(4) 0.0129(4) -0.0013(5)
    C10 0.0337(4) 0.0474(6) 0.0404(5) 0.0011(4) 0.0132(4) -0.0033(4)
    C11 0.0338(4) 0.0442(6) 0.0388(5) 0.0004(4) 0.0121(4) -0.0027(4)
    C12 0.0336(4) 0.0435(6) 0.0426(5) -0.0026(4) 0.0086(4) -0.0017(4)
    C13 0.0614(7) 0.0534(7) 0.0468(6) -0.0032(6) 0.0198(5) -0.0020(5)
    C14 0.0897(10) 0.0547(8) 0.0492(6) -0.0078(7) 0.0187(6) 0.0067(6)
    C15 0.0713(8) 0.0439(7) 0.0641(8) 0.0017(6) 0.0036(6) 0.0054(6)
    C16 0.0517(7) 0.0503(7) 0.0751(8) 0.0077(6) 0.0171(6) -0.0033(6)
    C17 0.0425(5) 0.0485(6) 0.0598(7) 0.0032(5) 0.0197(5) 0.0025(5)
    C18 0.0463(5) 0.0430(6) 0.0411(5) -0.0002(5) 0.0191(4) -0.0030(4)
    C19 0.0487(6) 0.0565(8) 0.0801(9) 0.0042(6) 0.0281(6) 0.0130(7)
    C20 0.0558(7) 0.0690(9) 0.0812(9) -0.0076(7) 0.0334(7) 0.0055(7)
    C21 0.0755(9) 0.0559(8) 0.0617(7) -0.0086(7) 0.0350(7) 0.0027(6)
    C22 0.0761(9) 0.0554(8) 0.0710(8) 0.0095(7) 0.0349(7) 0.0169(7)
    C23 0.0534(6) 0.0566(7) 0.0602(7) 0.0079(6) 0.0247(5) 0.0097(6)
    C24 0.0367(5) 0.0479(6) 0.0493(5) 0.0064(4) 0.0168(4) -0.0003(5)
    C25 0.0448(6) 0.0620(8) 0.0486(6) 0.0007(5) 0.0182(5) -0.0040(5)
    C26 0.0602(7) 0.0720(9) 0.0511(6) -0.0144(6) 0.0255(6) -0.0142(6)
    C27 0.0547(7) 0.0906(11) 0.0434(6) -0.0177(7) 0.0093(5) -0.0051(6)
    C28 0.0436(6) 0.0807(10) 0.0535(7) -0.0010(6) 0.0062(5) 0.0092(7)
    C29 0.0395(5) 0.0578(7) 0.0522(6) 0.0019(5) 0.0141(5) 0.0022(5)
    C30 0.0326(4) 0.0514(6) 0.0407(5) -0.0046(4) 0.0141(4) -0.0004(4)
_geom_special_details
;
All e.s.d.'s (except the e.s.d. in the dihedral angle between two l.s. planes)
are estimated using the full covariance matrix. The cell e.s.d.'s are taken
into account individually in the estimation of e.s.d.'s in distances, angles
and torsion angles; correlations between e.s.d.'s in cell parameters are only
used when they are defined by crystal symmetry. An approximate (isotropic)
treatment of cell e.s.d.'s is used for estimating e.s.d.'s involving l.s.
planes.
;
loop_
    _geom_bond_atom_site_label_1
    _geom_bond_atom_site_label_2
    _geom_bond_site_symmetry_2
    _geom_bond_distance
    _geom_bond_publ_flag
    N1 N2 . 1.3576(12) ?
    N1 C24 . 1.3617(14) ?
    N1 C18 . 1.4241(14) ?
    N2 C11 . 1.3339(14) ?
    N3 N4 . 1.3798(13) ?
    N3 C30 . 1.3843(13) ?
    N3 C9 . 1.4768(13) ?
    N4 C7 . 1.2917(14) ?
    C1 C6 . 1.382(2) ?
    C1 C2 . 1.384(2) ?
    C1 H1A . 0.9300 ?
    C2 C3 . 1.378(3) ?
    C2 H2A . 0.9300 ?
    C3 C4 . 1.362(3) ?
    C3 H3A . 0.9300 ?
    C4 C5 . 1.3839(19) ?
    C4 H4A . 0.9300 ?
    C5 C6 . 1.3899(17) ?
    C5 H5A . 0.9300 ?
    C6 C7 . 1.4653(16) ?
    C7 C8 . 1.5021(17) ?
    C8 C9 . 1.5388(15) ?
    C8 H8A . 0.9700 ?
    C8 H8B . 0.9700 ?
    C9 C10 . 1.5045(15) ?
    C9 H9A . 0.9800 ?
    C10 C24 . 1.3663(16) ?
    C10 C11 . 1.4202(14) ?
    C11 C12 . 1.4743(15) ?
    C12 C17 . 1.3895(16) ?
    C12 C13 . 1.3914(16) ?
    C13 C14 . 1.382(2) ?
    C13 H13A . 0.9300 ?
    C14 C15 . 1.373(2) ?
    C14 H14A . 0.9300 ?
    C15 C16 . 1.377(2) ?
    C15 H15A . 0.9300 ?
    C16 C17 . 1.3851(18) ?
    C16 H16A . 0.9300 ?
    C17 H17A . 0.9300 ?
    C18 C23 . 1.3801(16) ?
    C18 C19 . 1.3850(16) ?
    C19 C20 . 1.3834(19) ?
    C19 H19A . 0.9300 ?
    C20 C21 . 1.371(2) ?
    C20 H20A . 0.9300 ?
    C21 C22 . 1.371(2) ?
    C21 H21A . 0.9300 ?
    C22 C23 . 1.3826(19) ?
    C22 H22A . 0.9300 ?
    C23 H23A . 0.9300 ?
    C24 H24A . 0.9300 ?
    C25 C26 . 1.3835(17) ?
    C25 C30 . 1.3931(17) ?
    C25 H25A . 0.9300 ?
    C26 C27 . 1.373(2) ?
    C26 H26A . 0.9300 ?
    C27 C28 . 1.378(2) ?
    C27 H27A . 0.9300 ?
    C28 C29 . 1.3814(17) ?
    C28 H28A . 0.9300 ?
    C29 C30 . 1.3968(15) ?
    C29 H29A . 0.9300 ?
loop_
    _geom_angle_atom_site_label_1
    _geom_angle_atom_site_label_2
    _geom_angle_atom_site_label_3
    _geom_angle_site_symmetry_1
    _geom_angle_site_symmetry_3
    _geom_angle
    _geom_angle_publ_flag
    N2 N1 C24 . . 111.45(9) ?
    N2 N1 C18 . . 120.04(8) ?
    C24 N1 C18 . . 128.50(9) ?
    C11 N2 N1 . . 105.20(8) ?
    N4 N3 C30 . . 120.98(8) ?
    N4 N3 C9 . . 112.84(8) ?
    C30 N3 C9 . . 125.15(9) ?
    C7 N4 N3 . . 108.52(9) ?
    C6 C1 C2 . . 120.52(15) ?
    C6 C1 H1A . . 119.7 ?
    C2 C1 H1A . . 119.7 ?
    C3 C2 C1 . . 120.35(17) ?
    C3 C2 H2A . . 119.8 ?
    C1 C2 H2A . . 119.8 ?
    C4 C3 C2 . . 119.68(15) ?
    C4 C3 H3A . . 120.2 ?
    C2 C3 H3A . . 120.2 ?
    C3 C4 C5 . . 120.46(14) ?
    C3 C4 H4A . . 119.8 ?
    C5 C4 H4A . . 119.8 ?
    C4 C5 C6 . . 120.60(14) ?
    C4 C5 H5A . . 119.7 ?
    C6 C5 H5A . . 119.7 ?
    C1 C6 C5 . . 118.38(12) ?
    C1 C6 C7 . . 121.90(11) ?
    C5 C6 C7 . . 119.71(12) ?
    N4 C7 C6 . . 122.61(11) ?
    N4 C7 C8 . . 113.59(10) ?
    C6 C7 C8 . . 123.76(10) ?
    C7 C8 C9 . . 102.40(9) ?
    C7 C8 H8A . . 111.3 ?
    C9 C8 H8A . . 111.3 ?
    C7 C8 H8B . . 111.3 ?
    C9 C8 H8B . . 111.3 ?
    H8A C8 H8B . . 109.2 ?
    N3 C9 C10 . . 110.42(9) ?
    N3 C9 C8 . . 101.35(8) ?
    C10 C9 C8 . . 113.82(9) ?
    N3 C9 H9A . . 110.3 ?
    C10 C9 H9A . . 110.3 ?
    C8 C9 H9A . . 110.3 ?
    C24 C10 C11 . . 104.63(9) ?
    C24 C10 C9 . . 126.87(10) ?
    C11 C10 C9 . . 128.49(10) ?
    N2 C11 C10 . . 111.11(10) ?
    N2 C11 C12 . . 118.86(9) ?
    C10 C11 C12 . . 130.02(10) ?
    C17 C12 C13 . . 118.71(11) ?
    C17 C12 C11 . . 119.42(10) ?
    C13 C12 C11 . . 121.80(10) ?
    C14 C13 C12 . . 120.29(13) ?
    C14 C13 H13A . . 119.9 ?
    C12 C13 H13A . . 119.9 ?
    C15 C14 C13 . . 120.44(13) ?
    C15 C14 H14A . . 119.8 ?
    C13 C14 H14A . . 119.8 ?
    C14 C15 C16 . . 120.01(13) ?
    C14 C15 H15A . . 120.0 ?
    C16 C15 H15A . . 120.0 ?
    C15 C16 C17 . . 119.98(13) ?
    C15 C16 H16A . . 120.0 ?
    C17 C16 H16A . . 120.0 ?
    C16 C17 C12 . . 120.56(12) ?
    C16 C17 H17A . . 119.7 ?
    C12 C17 H17A . . 119.7 ?
    C23 C18 C19 . . 119.72(11) ?
    C23 C18 N1 . . 120.40(10) ?
    C19 C18 N1 . . 119.88(10) ?
    C20 C19 C18 . . 119.22(12) ?
    C20 C19 H19A . . 120.4 ?
    C18 C19 H19A . . 120.4 ?
    C21 C20 C19 . . 121.28(13) ?
    C21 C20 H20A . . 119.4 ?
    C19 C20 H20A . . 119.4 ?
    C20 C21 C22 . . 119.14(13) ?
    C20 C21 H21A . . 120.4 ?
    C22 C21 H21A . . 120.4 ?
    C21 C22 C23 . . 120.70(13) ?
    C21 C22 H22A . . 119.7 ?
    C23 C22 H22A . . 119.7 ?
    C18 C23 C22 . . 119.95(12) ?
    C18 C23 H23A . . 120.0 ?
    C22 C23 H23A . . 120.0 ?
    N1 C24 C10 . . 107.60(9) ?
    N1 C24 H24A . . 126.2 ?
    C10 C24 H24A . . 126.2 ?
    C26 C25 C30 . . 120.24(12) ?
    C26 C25 H25A . . 119.9 ?
    C30 C25 H25A . . 119.9 ?
    C27 C26 C25 . . 120.76(13) ?
    C27 C26 H26A . . 119.6 ?
    C25 C26 H26A . . 119.6 ?
    C26 C27 C28 . . 119.33(11) ?
    C26 C27 H27A . . 120.3 ?
    C28 C27 H27A . . 120.3 ?
    C27 C28 C29 . . 120.97(12) ?
    C27 C28 H28A . . 119.5 ?
    C29 C28 H28A . . 119.5 ?
    C28 C29 C30 . . 119.94(12) ?
    C28 C29 H29A . . 120.0 ?
    C30 C29 H29A . . 120.0 ?
    N3 C30 C25 . . 120.47(10) ?
    N3 C30 C29 . . 120.79(10) ?
    C25 C30 C29 . . 118.74(10) ?
loop_
    _geom_torsion_atom_site_label_1
    _geom_torsion_atom_site_label_2
    _geom_torsion_atom_site_label_3
    _geom_torsion_atom_site_label_4
    _geom_torsion_site_symmetry_1
    _geom_torsion_site_symmetry_2
    _geom_torsion_site_symmetry_3
    _geom_torsion_site_symmetry_4
    _geom_torsion
    _geom_torsion_publ_flag
    C24 N1 N2 C11 . . . . 0.15(11) ?
    C18 N1 N2 C11 . . . . 179.35(9) ?
    C30 N3 N4 C7 . . . . 163.87(10) ?
    C9 N3 N4 C7 . . . . -5.10(13) ?
    C6 C1 C2 C3 . . . . -0.3(3) ?
    C1 C2 C3 C4 . . . . 0.1(3) ?
    C2 C3 C4 C5 . . . . 0.3(3) ?
    C3 C4 C5 C6 . . . . -0.5(2) ?
    C2 C1 C6 C5 . . . . 0.1(2) ?
    C2 C1 C6 C7 . . . . 179.55(16) ?
    C4 C5 C6 C1 . . . . 0.28(19) ?
    C4 C5 C6 C7 . . . . -179.17(11) ?
    N3 N4 C7 C6 . . . . 179.29(10) ?
    N3 N4 C7 C8 . . . . -2.93(13) ?
    C1 C6 C7 N4 . . . . -15.00(19) ?
    C5 C6 C7 N4 . . . . 164.43(11) ?
    C1 C6 C7 C8 . . . . 167.43(13) ?
    C5 C6 C7 C8 . . . . -13.13(17) ?
    N4 C7 C8 C9 . . . . 9.08(13) ?
    C6 C7 C8 C9 . . . . -173.16(10) ?
    N4 N3 C9 C10 . . . . -110.71(10) ?
    C30 N3 C9 C10 . . . . 80.87(13) ?
    N4 N3 C9 C8 . . . . 10.24(12) ?
    C30 N3 C9 C8 . . . . -158.19(11) ?
    C7 C8 C9 N3 . . . . -10.62(11) ?
    C7 C8 C9 C10 . . . . 107.91(10) ?
    N3 C9 C10 C24 . . . . 22.18(15) ?
    C8 C9 C10 C24 . . . . -91.02(13) ?
    N3 C9 C10 C11 . . . . -159.50(10) ?
    C8 C9 C10 C11 . . . . 87.30(14) ?
    N1 N2 C11 C10 . . . . -0.43(11) ?
    N1 N2 C11 C12 . . . . 178.50(8) ?
    C24 C10 C11 N2 . . . . 0.55(12) ?
    C9 C10 C11 N2 . . . . -178.06(10) ?
    C24 C10 C11 C12 . . . . -178.22(10) ?
    C9 C10 C11 C12 . . . . 3.16(18) ?
    N2 C11 C12 C17 . . . . -38.22(14) ?
    C10 C11 C12 C17 . . . . 140.48(11) ?
    N2 C11 C12 C13 . . . . 138.80(11) ?
    C10 C11 C12 C13 . . . . -42.50(16) ?
    C17 C12 C13 C14 . . . . 0.96(17) ?
    C11 C12 C13 C14 . . . . -176.08(11) ?
    C12 C13 C14 C15 . . . . -0.3(2) ?
    C13 C14 C15 C16 . . . . -0.1(2) ?
    C14 C15 C16 C17 . . . . -0.1(2) ?
    C15 C16 C17 C12 . . . . 0.78(19) ?
    C13 C12 C17 C16 . . . . -1.18(17) ?
    C11 C12 C17 C16 . . . . 175.93(10) ?
    N2 N1 C18 C23 . . . . 171.28(10) ?
    C24 N1 C18 C23 . . . . -9.67(17) ?
    N2 N1 C18 C19 . . . . -8.90(15) ?
    C24 N1 C18 C19 . . . . 170.15(12) ?
    C23 C18 C19 C20 . . . . -0.3(2) ?
    N1 C18 C19 C20 . . . . 179.88(12) ?
    C18 C19 C20 C21 . . . . 0.2(2) ?
    C19 C20 C21 C22 . . . . 0.2(2) ?
    C20 C21 C22 C23 . . . . -0.3(2) ?
    C19 C18 C23 C22 . . . . 0.14(19) ?
    N1 C18 C23 C22 . . . . 179.96(12) ?
    C21 C22 C23 C18 . . . . 0.2(2) ?
    N2 N1 C24 C10 . . . . 0.20(12) ?
    C18 N1 C24 C10 . . . . -178.92(10) ?
    C11 C10 C24 N1 . . . . -0.44(11) ?
    C9 C10 C24 N1 . . . . 178.21(10) ?
    C30 C25 C26 C27 . . . . 1.7(2) ?
    C25 C26 C27 C28 . . . . -0.5(2) ?
    C26 C27 C28 C29 . . . . -0.6(2) ?
    C27 C28 C29 C30 . . . . 0.6(2) ?
    N4 N3 C30 C25 . . . . -169.65(11) ?
    C9 N3 C30 C25 . . . . -2.11(17) ?
    N4 N3 C30 C29 . . . . 9.94(17) ?
    C9 N3 C30 C29 . . . . 177.48(11) ?
    C26 C25 C30 N3 . . . . 177.86(11) ?
    C26 C25 C30 C29 . . . . -1.74(18) ?
    C28 C29 C30 N3 . . . . -178.99(12) ?
    C28 C29 C30 C25 . . . . 0.61(18) ?
loop_
    _geom_hbond_atom_site_label_D
    _geom_hbond_atom_site_label_H
    _geom_hbond_atom_site_label_A
    _geom_hbond_site_symmetry_A
    _geom_hbond_distance_DH
    _geom_hbond_distance_HA
    _geom_hbond_distance_DA
    _geom_hbond_angle_DHA
    _geom_hbond_publ_flag
    C8 H8A Cg1 3_635 0.97 2.95 3.6999(15) 135 yes
