# Supplementary material for: 4-(1,3-Diphenyl-4,5-dihydro-1H-pyrazol-5-yl)-1,3-diphenyl-1H-pyrazole
Source: Acta Crystallogr Sect E Struct Rep Online. 2011 Oct 5;67(Pt 11):o2822–3. doi: 10.1107/S1600536811039869 (PMC3247563; doi:10.1107/S1600536811039869)
Supplement: Supplementary file 2 [file e-67-o2822-Isup2.hkl]

# 
# h,k,l, Fc-squared, Fo-squared, sigma(Fo-squared) and status flag 
# 
data_I
_shelx_title ' mo_pz1a_0m in P21/c' 
_shelx_refln_list_code          4 
_shelx_F_calc_maximum      175.07 
_exptl_crystal_F_000       928.00 
_reflns_d_resolution_high  0.7030 
 
loop_ 
 _symmetry_equiv_pos_as_xyz 
 'x, y, z' 
 '-x, y+1/2, -z+1/2' 
 '-x, -y, -z' 
 'x, -y-1/2, z-1/2' 
 
_cell_length_a    10.7841 
_cell_length_b    11.0582 
_cell_length_c    21.4820 
_cell_angle_alpha  90.000 
_cell_angle_beta  113.359 
_cell_angle_gamma  90.000 
 
_shelx_F_squared_multiplier     1.000 
 
loop_ 
 _refln_index_h 
 _refln_index_k 
 _refln_index_l 
 _refln_F_squared_calc 
 _refln_F_squared_meas 
 _refln_F_squared_sigma 
 _refln_observed_status 
   1   0   0      217.62      225.19      3.64 o 
   3   0   0      798.54      750.40     12.01 o 
   4   0   0     2582.94     2600.41     38.16 o 
   5   0   0       62.87       55.64      1.73 o 
   6   0   0      998.01     1106.37     10.05 o 
   7   0   0       40.15       55.41      2.01 o 
   8   0   0      405.86      435.40      5.24 o 
   9   0   0       33.48       28.20      1.57 o 
  10   0   0      215.67      199.17      3.55 o 
  11   0   0        0.26        0.27      2.39 o 
  12   0   0        0.00       -0.72      1.88 o 
  13   0   0        0.25        1.47      2.10 o 
   1   1   0     1381.28     1287.12     13.23 o 
   2   1   0      657.60      659.43      3.68 o 
   3   1   0     7371.57     7108.06     38.15 o 
   4   1   0       97.84      110.28      1.51 o 
   5   1   0     1101.66     1227.03      7.58 o 
   6   1   0       79.65       94.65      1.99 o 
   7   1   0       30.83       35.86      1.83 o 
   8   1   0       25.43       26.24      1.85 o 
   9   1   0      267.49      258.96      2.99 o 
  10   1   0       54.09       50.95      1.98 o 
  11   1   0       71.44       63.76      1.93 o 
  12   1   0        2.47        0.93      1.04 o 
  13   1   0        0.02       -2.02      2.36 o 
  14   1   0        5.03       -1.43      3.27 o 
   0   2   0      812.21      811.60     12.43 o 
   1   2   0     4166.34     4001.82     34.19 o 
   2   2   0     5489.12     5520.83     44.99 o 
   3   2   0      913.16      816.00      5.02 o 
   4   2   0       15.98       22.85      0.90 o 
   5   2   0      797.88      912.91      6.38 o 
   6   2   0      188.71      209.15      2.28 o 
   7   2   0       39.39       38.57      1.08 o 
   8   2   0      238.84      222.23      2.33 o 
   9   2   0       73.31       66.01      3.29 o 
  10   2   0      130.42      127.69      2.31 o 
  11   2   0        0.02       -0.98      0.98 o 
  12   2   0        2.69        1.06      1.17 o 
  13   2   0       11.73       10.46      2.36 o 
   1   3   0      220.14      220.69      3.24 o 
   2   3   0       83.78       82.32      8.07 o 
   3   3   0      700.01      744.94      6.74 o 
   4   3   0     1318.78     1474.55      9.90 o 
   5   3   0       45.50       57.13      1.17 o 
   6   3   0        1.62        1.05      0.69 o 
   7   3   0       10.50       10.06      0.87 o 
   8   3   0        3.82        1.03      0.75 o 
   9   3   0      119.09      110.44      2.35 o 
  10   3   0       30.73       27.47      1.52 o 
  11   3   0       64.84       61.57      2.20 o 
  12   3   0        1.21        1.71      1.30 o 
  13   3   0        3.33        4.65      1.57 o 
   1   4   0      347.22      361.12      5.03 o 
   2   4   0      334.25      333.59      5.74 o 
   3   4   0      304.11      287.51      9.34 o 
   4   4   0      839.09      930.06      7.15 o 
   5   4   0      420.00      484.43      4.03 o 
   6   4   0      648.95      652.88      5.32 o 
   7   4   0      414.01      401.75      4.32 o 
   8   4   0        1.20       -0.84      0.84 o 
   9   4   0      166.08      155.86      2.82 o 
  10   4   0       25.59       27.08      1.66 o 
  11   4   0       53.59       57.76      2.40 o 
  12   4   0        0.57        0.99      1.32 o 
  13   4   0       36.84       39.28      2.48 o 
   1   5   0      919.49      939.97     13.59 o 
   2   5   0      893.11      927.48     11.07 o 
   3   5   0     2501.37     2744.75     29.19 o 
   4   5   0      627.90      687.64      6.63 o 
   5   5   0        6.57        9.71      0.69 o 
   6   5   0      106.46      112.62      1.76 o 
   7   5   0       40.10       45.92      1.70 o 
   8   5   0       44.05       38.13      2.31 o 
   9   5   0       15.84       14.36      1.23 o 
  10   5   0      241.25      232.18      3.71 o 
  11   5   0        0.65       -0.41      1.15 o 
  12   5   0      100.15      111.66      3.28 o 
  13   5   0        8.89       11.35      1.79 o 
   0   6   0     1785.75     1962.88     22.88 o 
   1   6   0      481.61      501.46      7.07 o 
   2   6   0       16.60       13.44      0.87 o 
   3   6   0       25.45       18.41      1.15 o 
   4   6   0        4.16        7.90      1.59 o 
   5   6   0      119.41      117.88      2.21 o 
   6   6   0        1.65        1.91      0.56 o 
   7   6   0      355.10      359.33      4.48 o 
   8   6   0      475.89      463.17      9.08 o 
   9   6   0       20.10       23.38      1.44 o 
  10   6   0       30.67       35.71      1.96 o 
  11   6   0        5.84        9.47      1.53 o 
  12   6   0        2.35       -0.39      1.39 o 
  13   6   0        1.49        7.94      3.78 o 
   1   7   0      157.13      152.98      3.01 o 
   2   7   0       12.02       15.47      1.70 o 
   3   7   0       12.70        8.52      0.99 o 
   4   7   0       44.51       36.22      1.99 o 
   5   7   0      221.09      237.60      4.68 o 
   6   7   0        5.45        1.72      1.06 o 
   7   7   0       50.30       52.45      2.11 o 
   8   7   0        4.47        4.99      0.84 o 
   9   7   0       13.18        9.31      1.35 o 
  10   7   0       15.36       12.41      1.49 o 
  11   7   0       11.47        8.03      1.54 o 
  12   7   0       37.06       39.11      3.70 o 
   0   8   0       20.67       18.69      1.78 o 
   1   8   0        1.34        0.18      0.73 o 
   2   8   0      278.82      309.00      4.05 o 
   3   8   0       16.41       16.41      1.34 o 
   4   8   0       63.45       77.57      2.35 o 
   5   8   0       75.86       79.14      3.19 o 
   6   8   0       77.78       70.73      2.48 o 
   7   8   0       91.67       89.59      5.05 o 
   8   8   0        3.99        5.03      1.18 o 
   9   8   0       47.23       50.30      5.41 o 
  10   8   0        4.24        3.09      1.26 o 
  11   8   0       13.72       13.28      1.71 o 
  12   8   0        1.71       -0.86      1.94 o 
   1   9   0      102.91      113.43      3.60 o 
   2   9   0       11.68        9.93      1.09 o 
   3   9   0       39.74       37.51      1.97 o 
   4   9   0       17.18       15.51      1.83 o 
   5   9   0       18.46       20.78      2.41 o 
   6   9   0       54.97       58.79      3.61 o 
   7   9   0        3.02        2.60      1.47 o 
   8   9   0       10.08       13.09      3.33 o 
   9   9   0       24.65       28.38      2.36 o 
  10   9   0       46.37       54.70      7.51 o 
  11   9   0        0.30       -0.07      2.27 o 
   0  10   0      479.87      442.33      8.13 o 
   1  10   0      373.61      373.56      6.11 o 
   2  10   0      242.46      230.13      4.52 o 
   3  10   0       90.09       95.90      3.78 o 
   4  10   0      108.19       93.73      3.73 o 
   5  10   0       36.27       41.35      7.36 o 
   6  10   0       59.34       63.14      5.53 o 
   7  10   0        1.87        1.51      2.34 o 
   8  10   0        7.09        7.03      3.03 o 
   9  10   0        3.88        1.27      2.80 o 
  10  10   0        3.15        6.02      3.36 o 
   1  11   0       18.07       14.76      1.53 o 
   2  11   0        0.75        1.24      1.05 o 
   3  11   0       33.56       33.86      2.82 o 
   4  11   0       43.08       45.63      3.15 o 
   5  11   0       20.65       15.89      2.24 o 
   6  11   0        7.58        6.35      2.86 o 
   7  11   0        0.57       -1.68      2.27 o 
   8  11   0        2.98        0.37      2.59 o 
   9  11   0        9.70        2.01      2.94 o 
  10  11   0        4.84        9.10      3.74 o 
   0  12   0       16.64       12.66      2.16 o 
   1  12   0        0.67        2.21      1.21 o 
   2  12   0       81.04       93.34      2.93 o 
   3  12   0        8.08        6.34      1.91 o 
   4  12   0       34.82       34.08      2.94 o 
   5  12   0        1.15       -1.24      1.57 o 
   6  12   0        1.47        2.37      2.81 o 
   7  12   0       47.72       50.10      5.78 o 
   8  12   0        0.68        2.02      3.05 o 
   9  12   0        9.88       16.50      4.26 o 
   1  13   0        8.86        9.86      1.57 o 
   2  13   0        0.18        0.11      1.39 o 
   3  13   0        4.99        7.14      1.69 o 
   4  13   0        1.13        1.16      2.28 o 
   5  13   0        0.84        1.46      2.97 o 
   6  13   0        7.55        7.82      3.54 o 
   7  13   0        6.76       16.38      4.43 o 
   0  14   0        1.45        0.15      1.87 o 
   1  14   0        1.99       -0.24      1.31 o 
   2  14   0        2.00        1.84      1.66 o 
   3  14   0        0.65        0.87      1.51 o 
   4  14   0        0.55        3.47      2.30 o 
   5  14   0       10.29        7.32      3.74 o 
   6  14   0        0.30       -0.21      3.38 o 
   1  15   0        0.04       -0.70      1.38 o 
   2  15   0        7.29        8.92      2.08 o 
   3  15   0        0.01       -1.00      2.49 o 
   4  15   0        0.25        0.93      2.19 o 
 -14   1   1        6.39        4.71      3.46 o 
 -13   1   1        2.06       -0.58      2.02 o 
 -12   1   1        3.66        5.65      1.13 o 
 -11   1   1       32.62       29.34      1.50 o 
 -10   1   1       34.88       32.50      1.78 o 
  -9   1   1      314.46      297.62      2.97 o 
  -8   1   1      396.14      394.99      3.73 o 
  -7   1   1       77.18       76.77      1.65 o 
  -6   1   1        0.02        0.15      0.42 o 
  -5   1   1     1016.65     1089.36      6.78 o 
  -4   1   1      799.43      843.50      6.54 o 
  -3   1   1     2553.25     2479.37     14.13 o 
  -2   1   1     6425.90     6414.16     36.88 o 
  -1   1   1        0.53       -0.35      0.35 o 
   1   1   1     1342.68     1218.34      8.61 o 
   2   1   1     3288.83     3244.60     18.57 o 
   3   1   1      494.67      504.61      5.06 o 
   4   1   1     1086.57     1084.60      7.54 o 
   5   1   1      175.65      201.60      1.88 o 
   6   1   1      182.78      174.81      2.07 o 
   7   1   1       46.80       45.39      1.40 o 
   8   1   1       43.32       40.72      1.18 o 
   9   1   1       72.60       66.74      1.50 o 
  10   1   1       19.71       17.10      1.01 o 
  11   1   1        6.89        5.74      1.09 o 
  12   1   1        2.42        2.93      1.73 o 
  13   1   1        0.25       -1.71      1.71 o 
 -14   2   1       39.73       39.80      4.78 o 
 -13   2   1        0.64       -1.26      1.26 o 
 -12   2   1        3.97        3.51      1.37 o 
 -11   2   1        9.62        8.26      1.23 o 
 -10   2   1       55.97       56.31      1.67 o 
  -9   2   1        0.19       -0.70      0.70 o 
  -8   2   1       28.10       29.53      1.17 o 
  -7   2   1        3.66        2.64      1.01 o 
  -6   2   1        5.27        5.04      0.57 o 
  -5   2   1       14.66        7.12      0.60 o 
  -4   2   1     5382.28     5298.96     30.46 o 
  -3   2   1      442.61      444.40      3.18 o 
  -2   2   1     4665.69     4583.50     32.75 o 
  -1   2   1     6546.38     6287.30     52.67 o 
   0   2   1      128.61      124.22      1.95 o 
   1   2   1       66.12       56.13      1.57 o 
   2   2   1     6623.29     6538.19     62.51 o 
   3   2   1      291.23      312.75      2.94 o 
   4   2   1     1909.68     2056.94     11.74 o 
   5   2   1       94.14      102.68      1.35 o 
   6   2   1       60.18       53.64      1.02 o 
   7   2   1        2.78        4.07      0.59 o 
   8   2   1       20.40       18.68      0.85 o 
   9   2   1      102.41       88.90      1.92 o 
  10   2   1       10.58       10.73      1.21 o 
  11   2   1       14.21       16.06      1.45 o 
  12   2   1        2.63        1.61      1.19 o 
  13   2   1       19.45       26.18      2.16 o 
 -14   3   1       15.45       15.12      1.96 o 
 -13   3   1        0.12        0.02      1.74 o 
 -12   3   1        0.26       -1.19      1.19 o 
 -11   3   1        0.70       -0.01      1.58 o 
 -10   3   1      109.48       98.72      3.21 o 
  -9   3   1       50.83       55.20      1.77 o 
  -8   3   1       57.87       56.54      1.41 o 
  -7   3   1      186.24      192.85      3.32 o 
  -6   3   1      105.86      127.42      1.95 o 
  -5   3   1     1840.97     1937.62     13.23 o 
  -4   3   1      948.70      958.43      8.67 o 
  -3   3   1       10.86       16.67      0.71 o 
  -2   3   1      588.44      603.55      8.52 o 
  -1   3   1      277.16      297.16      3.98 o 
   0   3   1      681.32      696.20      6.64 o 
   1   3   1       57.71       61.00      1.28 o 
   2   3   1      272.22      238.32      3.56 o 
   3   3   1     1001.18     1010.95      7.89 o 
   4   3   1      369.79      384.54      3.33 o 
   5   3   1      257.13      329.50      3.77 o 
   6   3   1      148.38      139.06      2.49 o 
   7   3   1      164.64      148.53      2.42 o 
   8   3   1        1.07       -0.76      0.76 o 
   9   3   1      236.42      226.87      4.86 o 
  10   3   1      139.62      143.62      3.07 o 
  11   3   1       93.15      100.34      2.61 o 
  12   3   1       14.56       12.88      1.69 o 
  13   3   1      125.94      140.23      6.14 o 
 -13   4   1        1.18        1.47      1.49 o 
 -12   4   1       34.13       31.09      4.08 o 
 -11   4   1        0.55        0.85      1.14 o 
 -10   4   1        3.36        4.17      1.03 o 
  -9   4   1       15.32       16.26      1.25 o 
  -8   4   1        1.88        0.75      0.83 o 
  -7   4   1       18.51       19.84      1.07 o 
  -6   4   1       36.43       38.30      1.10 o 
  -5   4   1      701.07      718.72      5.43 o 
  -4   4   1        5.66        6.63      1.27 o 
  -3   4   1      872.11      902.08     10.30 o 
  -2   4   1     1415.63     1440.92     16.51 o 
  -1   4   1       51.52       45.54      1.42 o 
   0   4   1       49.05       73.10      1.87 o 
   1   4   1       47.32       45.15      2.09 o 
   2   4   1       20.74       17.98      1.49 o 
   3   4   1      112.35       95.19      2.49 o 
   4   4   1       57.69       57.91      1.09 o 
   5   4   1      318.60      344.08      3.20 o 
   6   4   1      106.10      102.86      1.95 o 
   7   4   1       25.64       22.63      1.82 o 
   8   4   1       13.26       13.85      1.12 o 
   9   4   1       38.82       34.37      1.66 o 
  10   4   1       16.00       13.64      1.36 o 
  11   4   1       47.81       44.51      1.96 o 
  12   4   1        0.16       -0.55      1.47 o 
  13   4   1        2.16        7.28      1.70 o 
 -13   5   1        2.87        2.71      1.52 o 
 -12   5   1        0.68        0.40      1.36 o 
 -11   5   1        9.83        9.88      1.57 o 
 -10   5   1       32.39       28.42      1.89 o 
  -9   5   1       47.95       49.64      2.41 o 
  -8   5   1      423.09      430.06      4.98 o 
  -7   5   1        3.27        2.69      0.74 o 
  -6   5   1       91.00       97.41      1.61 o 
  -5   5   1       43.58       45.76      0.98 o 
  -4   5   1        3.20        1.99      0.83 o 
  -3   5   1      120.14      138.37      2.77 o 
  -2   5   1      510.20      530.84      5.70 o 
  -1   5   1     2530.03     2599.65     27.63 o 
   0   5   1      184.64      200.38      3.04 o 
   1   5   1      404.31      412.62      6.82 o 
   2   5   1       45.23       54.83      2.76 o 
   3   5   1      865.15      920.11      9.20 o 
   4   5   1       65.34       67.30      1.08 o 
   5   5   1       19.48       16.92      0.81 o 
   6   5   1      126.76      115.05      1.82 o 
   7   5   1        1.87        3.86      0.76 o 
   8   5   1      205.31      192.12      3.44 o 
   9   5   1        1.99        5.73      1.10 o 
  10   5   1        1.72        1.76      1.05 o 
  11   5   1        5.45        7.16      1.45 o 
  12   5   1       46.32       54.19      3.06 o 
  13   5   1       36.87       43.19      2.56 o 
 -13   6   1        9.08       10.13      2.45 o 
 -12   6   1       22.23       23.23      2.09 o 
 -11   6   1       23.05       20.83      1.78 o 
 -10   6   1        2.33        0.64      1.11 o 
  -9   6   1      119.46      112.52      3.98 o 
  -8   6   1        0.08        0.13      0.84 o 
  -7   6   1      133.43      127.70      4.13 o 
  -6   6   1       24.52       24.44      1.17 o 
  -5   6   1       23.76       22.87      2.25 o 
  -4   6   1      134.67      148.34      3.15 o 
  -3   6   1        2.42        4.51      0.85 o 
  -2   6   1      179.82      166.00      2.71 o 
  -1   6   1       13.00       14.05      1.03 o 
   0   6   1      227.97      213.66      5.23 o 
   1   6   1      112.80      119.55      2.46 o 
   2   6   1        4.69        2.78      0.67 o 
   3   6   1      194.22      200.24      3.30 o 
   4   6   1       49.00       55.47      2.16 o 
   5   6   1      131.01      141.40      2.44 o 
   6   6   1        0.61        0.82      0.56 o 
   7   6   1       85.85       86.71      1.82 o 
   8   6   1       14.65       17.70      1.51 o 
   9   6   1       10.75       13.62      1.30 o 
  10   6   1       24.16       25.28      1.84 o 
  11   6   1       12.49       13.65      2.29 o 
  12   6   1        5.23        8.18      1.65 o 
 -12   7   1        0.46       -0.79      2.10 o 
 -11   7   1        4.04        1.39      1.30 o 
 -10   7   1       13.87       14.62      1.51 o 
  -9   7   1       14.88       13.46      1.53 o 
  -8   7   1       94.02       94.54      3.16 o 
  -7   7   1      182.88      184.02      3.48 o 
  -6   7   1      473.52      436.69      5.18 o 
  -5   7   1       13.88       15.75      1.48 o 
  -4   7   1      210.81      189.78      3.85 o 
  -3   7   1        3.35        3.52      1.21 o 
  -2   7   1       77.34       71.67      1.71 o 
  -1   7   1        8.22        7.09      0.93 o 
   0   7   1      345.74      384.03      5.23 o 
   1   7   1      922.98      963.10     10.13 o 
   2   7   1       48.22       44.76      1.48 o 
   3   7   1        0.62        1.72      0.78 o 
   4   7   1        0.72        1.47      1.27 o 
   5   7   1       99.87      104.66      2.73 o 
   6   7   1        0.12       -0.96      0.96 o 
   7   7   1       71.71       69.99      2.01 o 
   8   7   1       54.95       55.42      2.20 o 
   9   7   1        0.01       -0.61      1.18 o 
  10   7   1       21.94       19.44      1.68 o 
  11   7   1        6.65        6.79      1.51 o 
  12   7   1        3.17        4.06      1.55 o 
 -12   8   1        3.01        4.26      1.55 o 
 -11   8   1        0.00       -1.20      1.20 o 
 -10   8   1        6.52        8.05      1.77 o 
  -9   8   1        1.37        1.37      1.35 o 
  -8   8   1        0.54        2.59      3.20 o 
  -7   8   1       11.63        6.25      1.55 o 
  -6   8   1       21.03       18.39      1.98 o 
  -5   8   1       32.10       33.15      1.85 o 
  -4   8   1      756.40      730.14      8.32 o 
  -3   8   1       21.55       26.23      1.58 o 
  -2   8   1      170.35      182.01      2.91 o 
  -1   8   1        4.00        1.72      0.76 o 
   0   8   1        0.97        1.44      0.70 o 
   1   8   1       16.19       17.17      1.41 o 
   2   8   1       73.38       65.78      1.87 o 
   3   8   1      357.09      342.40      6.19 o 
   4   8   1       53.82       55.77      2.16 o 
   5   8   1        0.04       -0.79      0.93 o 
   6   8   1        0.25        0.55      1.05 o 
   7   8   1       17.41       11.18      1.52 o 
   8   8   1       29.31       30.16      2.13 o 
   9   8   1       11.84       11.09      1.77 o 
  10   8   1        7.65        7.89      1.44 o 
  11   8   1        1.31        0.99      1.36 o 
 -11   9   1        4.28        3.18      1.79 o 
 -10   9   1       11.45       10.04      1.91 o 
  -9   9   1        9.93        6.33      2.17 o 
  -8   9   1        8.82       10.34      2.96 o 
  -7   9   1        2.76        1.60      1.38 o 
  -6   9   1        8.09        4.80      3.23 o 
  -5   9   1       10.51        9.80      1.68 o 
  -4   9   1        1.03        2.14      1.33 o 
  -3   9   1        5.47        7.28      1.53 o 
  -2   9   1      145.22      143.63      3.32 o 
  -1   9   1       51.01       44.77      1.80 o 
   0   9   1       20.55       27.36      1.56 o 
   1   9   1       52.02       55.00      2.25 o 
   2   9   1        2.19        2.02      0.86 o 
   3   9   1       58.89       57.17      2.23 o 
   4   9   1       74.43       63.18      2.41 o 
   5   9   1       66.93       66.26      2.50 o 
   6   9   1        0.98        0.35      2.23 o 
   7   9   1        0.19        1.82      1.48 o 
   8   9   1        2.29       -0.26      2.31 o 
   9   9   1        0.01       -0.75      2.62 o 
  10   9   1        4.82        4.27      1.73 o 
  11   9   1        9.29       10.01      1.71 o 
 -11  10   1        8.48       12.32      2.19 o 
 -10  10   1       19.69       20.07      4.15 o 
  -9  10   1        0.31       -1.78      2.43 o 
  -8  10   1       17.68       22.64      4.00 o 
  -7  10   1        0.24        2.91      2.56 o 
  -6  10   1        8.83       12.33      1.93 o 
  -5  10   1       38.07       39.22      4.69 o 
  -4  10   1       79.18       89.98      5.09 o 
  -3  10   1      106.54      114.85      3.91 o 
  -2  10   1       34.78       37.24      1.94 o 
  -1  10   1       11.81       11.98      1.34 o 
   0  10   1       92.49       99.78      2.68 o 
   1  10   1        9.83       12.70      1.40 o 
   2  10   1       31.52       33.52      1.80 o 
   3  10   1      229.77      211.00      5.44 o 
   4  10   1        0.70        1.11      1.74 o 
   5  10   1        2.60        0.20      1.47 o 
   6  10   1       55.73       64.84      4.09 o 
   7  10   1        0.11        0.93      2.47 o 
   8  10   1        9.21       13.69      3.32 o 
   9  10   1        3.93        2.19      2.85 o 
  10  10   1        5.21        3.15      3.14 o 
 -10  11   1        6.88       10.62      3.79 o 
  -9  11   1        0.02        2.24      2.91 o 
  -8  11   1        0.02        1.16      2.74 o 
  -7  11   1        4.76        2.77      2.81 o 
  -6  11   1       22.83       20.39      3.75 o 
  -5  11   1       46.17       50.72      4.69 o 
  -4  11   1        0.00        0.73      3.03 o 
  -3  11   1        6.38        8.01      1.84 o 
  -2  11   1       17.35       13.31      1.48 o 
  -1  11   1      150.82      138.20      3.27 o 
   0  11   1       97.66       93.46      2.79 o 
   1  11   1       19.98       22.46      1.79 o 
   2  11   1       58.05       67.27      2.91 o 
   3  11   1        0.57        1.23      1.48 o 
   4  11   1       91.37       94.60      3.93 o 
   5  11   1       16.03       16.55      2.27 o 
   6  11   1       17.50       22.90      3.15 o 
   7  11   1        4.11        1.33      2.58 o 
   8  11   1       14.49       23.02      4.25 o 
   9  11   1        5.01        4.58      3.43 o 
  -9  12   1        0.22       -1.99      2.84 o 
  -8  12   1        2.99        0.98      2.97 o 
  -7  12   1        0.69        1.48      3.15 o 
  -6  12   1        1.45       -1.65      2.66 o 
  -5  12   1        2.66        6.37      3.07 o 
  -4  12   1       24.22       29.80      2.83 o 
  -3  12   1        0.37        0.51      1.30 o 
  -2  12   1       61.82       63.35      2.55 o 
  -1  12   1        1.68        0.69      1.14 o 
   0  12   1        8.13        7.42      1.39 o 
   1  12   1        5.80        6.47      1.84 o 
   2  12   1        0.50        0.98      1.38 o 
   3  12   1        5.81        8.11      2.02 o 
   4  12   1       11.40       13.37      2.26 o 
   5  12   1        0.21       -1.60      1.60 o 
   6  12   1        2.67        2.99      2.85 o 
   7  12   1        7.11       10.46      3.66 o 
   8  12   1       52.60       52.41      6.15 o 
  -7  13   1        9.45       10.90      4.01 o 
  -6  13   1        9.18       18.96      4.18 o 
  -5  13   1        3.94       -0.57      2.76 o 
  -4  13   1        0.04       -1.39      2.08 o 
  -3  13   1        9.08       10.67      1.80 o 
  -2  13   1        0.32        0.27      1.23 o 
  -1  13   1       27.88       31.64      2.18 o 
   0  13   1        2.77        1.45      1.26 o 
   1  13   1       32.29       32.31      2.23 o 
   2  13   1        0.12        0.25      1.34 o 
   3  13   1       18.84       18.34      2.18 o 
   4  13   1        0.03        0.12      1.72 o 
   5  13   1        0.59       -1.46      2.84 o 
   6  13   1        0.45        4.96      3.40 o 
   7  13   1        0.15        1.34      3.24 o 
  -6  14   1        0.85       -2.55      3.31 o 
  -5  14   1        2.37        3.45      2.45 o 
  -4  14   1        4.37        3.77      2.28 o 
  -3  14   1        0.07       -2.42      4.00 o 
  -2  14   1        4.30        7.02      1.83 o 
  -1  14   1        0.78        2.07      1.36 o 
   0  14   1        0.01       -0.64      1.30 o 
   1  14   1        0.04       -0.34      1.31 o 
   2  14   1        2.75        3.62      1.62 o 
   3  14   1        0.44        0.80      1.64 o 
   4  14   1        0.23       -1.94      1.94 o 
   5  14   1        1.21        5.54      3.58 o 
   6  14   1        5.53        5.94      4.06 o 
  -4  15   1        0.15       -0.42      2.19 o 
  -3  15   1        0.62       -1.90      1.90 o 
  -2  15   1        1.15        2.62      2.26 o 
  -1  15   1        0.99       -0.66      1.72 o 
   0  15   1        0.64       -0.95      1.43 o 
   1  15   1        2.60        1.74      2.24 o 
   2  15   1        0.02        1.89      1.76 o 
   3  15   1        2.10        0.85      2.58 o 
 -13   0   2        0.01       -0.30      2.95 o 
 -12   0   2        0.34       -1.65      1.65 o 
 -11   0   2      246.92      231.02      3.95 o 
 -10   0   2        5.28        8.73      1.17 o 
  -9   0   2      733.55      691.48      7.41 o 
  -8   0   2      118.05      117.85      2.41 o 
  -7   0   2     2003.76     2136.94     22.47 o 
  -6   0   2      862.23      909.80     10.36 o 
  -5   0   2     2274.02     2422.21     24.54 o 
  -4   0   2      457.04      441.02      5.33 o 
  -3   0   2      371.52      339.00      4.04 o 
  -2   0   2        0.22        0.01      0.25 o 
  -1   0   2     2875.55     2796.66     28.02 o 
   0   0   2       27.53       20.62      0.96 o 
   2   0   2     5607.91     5370.55     79.65 o 
   3   0   2     1960.37     1962.74     29.26 o 
   4   0   2      104.18      117.98      3.76 o 
   5   0   2     1438.52     1498.11     13.00 o 
   6   0   2       78.43      109.50      2.08 o 
   7   0   2      916.02      999.11      9.59 o 
   8   0   2      117.83      125.92      2.66 o 
   9   0   2      483.80      461.27      5.74 o 
  10   0   2        8.87        9.97      2.27 o 
  11   0   2        3.12        4.50      1.25 o 
  12   0   2       12.96       13.30      3.13 o 
  13   0   2        0.76       -2.93      2.93 o 
 -14   1   2       19.50       21.62      4.20 o 
 -13   1   2        0.13       -1.72      1.72 o 
 -12   1   2       25.34       23.35      1.42 o 
 -11   1   2        2.83        1.61      0.93 o 
 -10   1   2       19.80       19.94      0.99 o 
  -9   1   2       43.33       47.13      1.27 o 
  -8   1   2        5.24        5.32      0.72 o 
  -7   1   2      701.96      760.78      5.81 o 
  -6   1   2      765.13      837.22      5.63 o 
  -5   1   2     1848.16     1952.57     14.25 o 
  -4   1   2     1777.45     1809.64     11.55 o 
  -3   1   2     3439.06     3652.59     20.82 o 
  -2   1   2      160.65      190.54      1.77 o 
  -1   1   2      224.64      234.94      2.34 o 
   0   1   2      319.70      343.01      3.71 o 
   1   1   2     4894.38     4642.32     29.46 o 
   2   1   2     1900.58     1932.38     12.32 o 
   3   1   2     1550.74     1565.04     10.35 o 
   4   1   2        3.74        7.90      0.68 o 
   5   1   2       27.25       30.70      0.80 o 
   6   1   2       81.20       77.62      1.58 o 
   7   1   2       18.75       20.00      1.09 o 
   8   1   2       33.92       33.63      1.11 o 
   9   1   2        5.11        3.31      0.78 o 
  10   1   2        5.02        5.05      0.82 o 
  11   1   2       13.33       11.97      1.24 o 
  12   1   2       28.30       24.94      1.75 o 
  13   1   2        0.41       -1.39      1.76 o 
 -14   2   2        0.26       -3.34      3.34 o 
 -13   2   2        0.06       -0.69      1.29 o 
 -12   2   2       13.44       16.78      2.28 o 
 -11   2   2        5.11        4.24      0.98 o 
 -10   2   2       37.05       29.74      1.64 o 
  -9   2   2      255.56      247.67      3.05 o 
  -8   2   2      153.70      155.67      2.24 o 
  -7   2   2      287.77      308.06      3.48 o 
  -6   2   2      452.45      486.03      4.02 o 
  -5   2   2      107.59      100.30      1.35 o 
  -4   2   2      917.67      890.24      6.02 o 
  -3   2   2     3453.40     3419.69     24.10 o 
  -2   2   2    19954.13    19218.29    276.23 o 
   0   2   2     9686.14     9457.47    137.07 o 
   1   2   2     4552.93     4326.06     44.92 o 
   2   2   2     4361.77     4351.87     38.08 o 
   3   2   2        3.01        5.07      0.36 o 
   4   2   2      948.18      973.60      5.83 o 
   5   2   2       18.20       25.93      0.84 o 
   6   2   2       39.32       40.18      0.95 o 
   7   2   2       54.26       61.67      1.23 o 
   8   2   2       40.02       36.49      1.13 o 
   9   2   2      262.73      252.38      3.13 o 
  10   2   2        0.32        1.86      1.06 o 
  11   2   2        0.82        0.31      1.09 o 
  12   2   2       10.80       14.69      1.57 o 
  13   2   2       65.84       80.70      3.14 o 
 -14   3   2        0.24        1.16      1.56 o 
 -13   3   2       44.13       48.80      2.50 o 
 -12   3   2       23.59       16.79      1.70 o 
 -11   3   2       74.25       64.26      2.40 o 
 -10   3   2      126.30      121.06      2.67 o 
  -9   3   2        9.13        7.60      1.00 o 
  -8   3   2       47.46       46.00      1.40 o 
  -7   3   2       10.41        9.42      0.69 o 
  -6   3   2       16.14       17.09      1.56 o 
  -5   3   2      537.20      552.10      4.76 o 
  -4   3   2      136.79      152.99      1.54 o 
  -3   3   2     2100.16     2079.86     18.03 o 
  -2   3   2     6820.13     6581.64     55.01 o 
  -1   3   2     5783.59     5674.58     84.02 o 
   0   3   2     4523.86     4497.45    102.39 o 
   1   3   2        8.67        9.84      1.02 o 
   2   3   2     1669.33     1536.28     16.70 o 
   3   3   2      192.08      221.29      2.22 o 
   4   3   2      546.98      541.62      4.30 o 
   5   3   2      156.80      174.30      2.11 o 
   6   3   2       22.14       19.36      0.93 o 
   7   3   2       53.22       48.89      1.58 o 
   8   3   2      253.41      239.16      3.45 o 
   9   3   2       28.72       31.76      1.57 o 
  10   3   2       83.82       82.77      2.05 o 
  11   3   2       25.57       25.68      1.69 o 
  12   3   2        8.53        8.99      1.45 o 
  13   3   2        9.88       13.43      1.90 o 
 -13   4   2        1.34        1.21      1.44 o 
 -12   4   2       18.57       19.58      1.79 o 
 -11   4   2        0.21        0.13      1.08 o 
 -10   4   2        2.15        1.57      0.91 o 
  -9   4   2      414.61      397.33      4.62 o 
  -8   4   2      622.85      619.91      6.00 o 
  -7   4   2      228.23      226.49      2.90 o 
  -6   4   2        0.22        0.75      0.78 o 
  -5   4   2     1240.23     1231.77      8.52 o 
  -4   4   2      460.08      390.77      3.65 o 
  -3   4   2      665.59      711.73      6.95 o 
  -2   4   2     4322.77     4274.11     35.50 o 
  -1   4   2      177.04      195.44      4.51 o 
   0   4   2       79.70       95.67      2.32 o 
   1   4   2      309.41      309.59      6.60 o 
   2   4   2      114.17      137.84      2.30 o 
   3   4   2     1239.63     1324.20     13.68 o 
   4   4   2      410.56      414.63      3.96 o 
   5   4   2      234.90      232.76      2.73 o 
   6   4   2       11.22       15.04      0.88 o 
   7   4   2        0.29        1.27      0.88 o 
   8   4   2        0.07       -0.85      0.94 o 
   9   4   2      137.02      147.29      2.85 o 
  10   4   2       13.40       13.96      1.58 o 
  11   4   2       16.17       18.50      1.38 o 
  12   4   2       14.19       18.40      1.88 o 
  13   4   2       12.46       13.48      2.16 o 
 -13   5   2        3.33        3.96      1.58 o 
 -12   5   2       25.81       27.74      3.20 o 
 -11   5   2        0.89        0.17      1.27 o 
 -10   5   2       97.28      101.88      3.14 o 
  -9   5   2      179.49      184.08      3.03 o 
  -8   5   2      560.66      551.05      5.56 o 
  -7   5   2      372.93      369.52      4.02 o 
  -6   5   2      520.40      499.17      4.23 o 
  -5   5   2      569.87      646.33      4.89 o 
  -4   5   2      143.74      173.93      2.09 o 
  -3   5   2      338.52      362.33      4.97 o 
  -2   5   2       20.39       17.48      1.11 o 
  -1   5   2        0.45        1.27      1.14 o 
   0   5   2     1300.89     1405.88     16.06 o 
   1   5   2       97.95       95.81      2.04 o 
   2   5   2     2496.39     2647.37     29.64 o 
   3   5   2      123.05      131.07      2.53 o 
   4   5   2      116.09      162.43      1.94 o 
   5   5   2      539.57      572.77      5.56 o 
   6   5   2        7.42        7.88      0.80 o 
   7   5   2      770.61      752.89      6.39 o 
   8   5   2      266.07      279.26      3.80 o 
   9   5   2      654.01      652.68     11.36 o 
  10   5   2        1.63       -0.07      1.51 o 
  11   5   2       96.20       94.03      2.64 o 
  12   5   2       19.46       21.44      1.96 o 
 -13   6   2        2.98        3.24      1.77 o 
 -12   6   2       69.19       76.56      5.30 o 
 -11   6   2        2.27        2.84      1.28 o 
 -10   6   2        5.29        4.47      1.17 o 
  -9   6   2      100.40      105.92      2.66 o 
  -8   6   2       65.52       70.39      1.90 o 
  -7   6   2     1263.72     1233.47     10.10 o 
  -6   6   2       75.00       72.38      1.68 o 
  -5   6   2        0.72        1.95      0.59 o 
  -4   6   2     1086.52     1141.69     13.17 o 
  -3   6   2      357.89      406.52      5.68 o 
  -2   6   2     2193.86     2362.34     18.00 o 
  -1   6   2      110.05      115.51      2.08 o 
   0   6   2     1906.72     2047.74     18.56 o 
   1   6   2      129.97      123.48      3.52 o 
   2   6   2       20.36       21.79      1.27 o 
   3   6   2      174.86      188.44      3.25 o 
   4   6   2      394.20      420.36      6.60 o 
   5   6   2        2.60        3.08      0.56 o 
   6   6   2        0.02       -0.53      0.53 o 
   7   6   2        4.32        3.24      0.87 o 
   8   6   2        3.29        1.67      0.81 o 
   9   6   2       24.52       25.09      1.56 o 
  10   6   2        1.54        1.12      1.06 o 
  11   6   2        6.41        5.73      1.49 o 
  12   6   2        6.96       11.83      1.79 o 
 -12   7   2        3.45        1.86      1.44 o 
 -11   7   2        0.07       -0.56      1.19 o 
 -10   7   2        0.56       -0.68      1.08 o 
  -9   7   2       11.10       10.97      1.27 o 
  -8   7   2        0.00        0.67      0.94 o 
  -7   7   2       55.28       55.09      3.18 o 
  -6   7   2      463.20      460.16      4.86 o 
  -5   7   2       65.01       68.66      3.14 o 
  -4   7   2      544.36      535.45      7.36 o 
  -3   7   2      161.51      161.93      3.33 o 
  -2   7   2      254.31      247.77      3.20 o 
  -1   7   2       73.94       59.09      1.63 o 
   0   7   2        9.31       11.96      1.11 o 
   1   7   2        7.32       10.19      1.10 o 
   2   7   2      167.10      173.33      3.23 o 
   3   7   2       98.58       88.88      2.67 o 
   4   7   2       11.71       14.04      1.29 o 
   5   7   2      189.84      183.12      3.65 o 
   6   7   2       36.63       32.96      3.53 o 
   7   7   2        3.44        0.80      0.72 o 
   8   7   2       91.28       84.73      2.17 o 
   9   7   2        2.57        3.12      1.00 o 
  10   7   2        0.06       -0.73      1.14 o 
  11   7   2       43.18       44.61      2.39 o 
  12   7   2        4.90        7.52      1.70 o 
 -12   8   2       17.81       20.20      1.96 o 
 -11   8   2       15.17       13.11      1.68 o 
 -10   8   2        8.07       10.58      1.80 o 
  -9   8   2       26.07       23.07      2.61 o 
  -8   8   2        8.17        6.48      1.82 o 
  -7   8   2       23.20       26.32      3.07 o 
  -6   8   2        0.47       -0.85      1.63 o 
  -5   8   2       55.32       53.39      2.90 o 
  -4   8   2       60.97       59.47      2.40 o 
  -3   8   2        5.27        5.01      0.81 o 
  -2   8   2        0.36        0.85      0.63 o 
  -1   8   2        5.80        5.32      0.84 o 
   0   8   2       96.61       95.77      3.29 o 
   1   8   2      393.84      410.79      6.33 o 
   2   8   2        7.95        9.73      1.15 o 
   3   8   2       25.90       19.95      1.49 o 
   4   8   2       72.74       74.58      2.45 o 
   5   8   2       93.29       80.29      2.83 o 
   6   8   2        9.00        6.91      1.37 o 
   7   8   2       46.97       40.14      2.31 o 
   8   8   2        3.84        2.20      0.99 o 
   9   8   2        1.02        0.53      1.32 o 
  10   8   2        7.64        5.53      1.42 o 
  11   8   2       31.52       37.67      2.37 o 
 -11   9   2        0.40        0.14      1.56 o 
 -10   9   2       16.65       15.97      2.12 o 
  -9   9   2        9.81        8.86      1.69 o 
  -8   9   2        0.42       -0.46      2.04 o 
  -7   9   2        4.12        3.36      2.28 o 
  -6   9   2      132.77      125.47      4.77 o 
  -5   9   2        1.73        1.70      1.40 o 
  -4   9   2       96.56      104.46      3.60 o 
  -3   9   2       70.83       80.45      2.56 o 
  -2   9   2       20.92       22.57      1.49 o 
  -1   9   2       60.30       59.61      1.98 o 
   0   9   2      640.14      639.45      7.16 o 
   1   9   2       38.54       40.71      2.00 o 
   2   9   2       19.29       19.49      1.57 o 
   3   9   2       30.16       24.02      1.76 o 
   4   9   2       41.38       39.50      2.08 o 
   5   9   2       34.40       33.23      2.08 o 
   6   9   2       62.40       63.47      2.59 o 
   7   9   2        2.54        0.57      1.51 o 
   8   9   2        0.57        1.21      1.58 o 
   9   9   2        0.78        4.86      2.83 o 
  10   9   2        9.08       11.58      2.75 o 
  11   9   2        6.59        6.31      1.63 o 
 -11  10   2        1.06        0.70      2.38 o 
 -10  10   2       34.98       40.55      5.30 o 
  -9  10   2        0.05       -2.46      2.46 o 
  -8  10   2        5.98        4.26      2.71 o 
  -7  10   2        3.78        3.16      2.62 o 
  -6  10   2       32.16       30.44      4.09 o 
  -5  10   2       99.77      105.33      6.35 o 
  -4  10   2       70.85       77.76      3.49 o 
  -3  10   2       44.05       45.48      2.89 o 
  -2  10   2       31.58       30.77      2.27 o 
  -1  10   2       85.63       95.49      2.68 o 
   0  10   2      361.19      372.33      5.25 o 
   1  10   2       62.44       51.36      2.49 o 
   2  10   2      264.38      255.27      5.12 o 
   3  10   2       28.80       25.17      1.90 o 
   4  10   2       16.20       17.74      2.19 o 
   5  10   2       51.66       41.80      4.35 o 
   6  10   2       73.13       82.33      4.29 o 
   7  10   2       33.36       26.61      2.67 o 
   8  10   2        4.43        5.50      3.17 o 
   9  10   2        1.77        2.88      2.86 o 
  10  10   2        0.58       -0.72      3.02 o 
 -10  11   2       29.58       40.08      5.64 o 
  -9  11   2        2.31        1.88      3.10 o 
  -8  11   2       24.70       19.90      3.99 o 
  -7  11   2        0.39       -1.70      2.11 o 
  -6  11   2        0.03       -1.77      2.01 o 
  -5  11   2       16.45       16.27      2.19 o 
  -4  11   2        6.90        6.45      1.80 o 
  -3  11   2       64.64       60.35      2.80 o 
  -2  11   2        3.59        1.82      1.19 o 
  -1  11   2      172.61      168.90      3.61 o 
   0  11   2      156.43      153.76      3.63 o 
   1  11   2      115.75      120.73      3.05 o 
   2  11   2      107.26      103.08      4.77 o 
   3  11   2        1.23        2.03      1.54 o 
   4  11   2       15.88       18.88      2.38 o 
   5  11   2        5.71        7.08      1.91 o 
   6  11   2       25.79       27.00      2.76 o 
   7  11   2        2.60        1.71      2.78 o 
   8  11   2       20.39       16.65      4.02 o 
   9  11   2        1.78       -0.99      3.05 o 
  -9  12   2        9.21        8.17      3.61 o 
  -8  12   2       13.40       19.22      4.27 o 
  -7  12   2       13.64       17.20      3.98 o 
  -6  12   2        4.87        5.98      3.06 o 
  -5  12   2        0.72        3.46      2.91 o 
  -4  12   2       85.72       86.42      3.30 o 
  -3  12   2        2.97        0.48      1.30 o 
  -2  12   2       26.80       23.35      1.88 o 
  -1  12   2       50.22       40.30      2.23 o 
   0  12   2       25.06       23.07      1.85 o 
   1  12   2       25.51       23.58      1.88 o 
   2  12   2       14.56       14.56      2.35 o 
   3  12   2       17.05        9.54      2.01 o 
   4  12   2       26.07       25.41      2.85 o 
   5  12   2       13.80       14.45      2.41 o 
   6  12   2        0.29        0.48      2.82 o 
   7  12   2        0.06        1.28      3.04 o 
   8  12   2        3.74        2.04      3.41 o 
  -8  13   2        0.63       -0.17      3.10 o 
  -7  13   2        0.22       -1.53      2.96 o 
  -6  13   2        0.78        4.81      3.32 o 
  -5  13   2       10.97       11.22      2.53 o 
  -4  13   2        0.89        0.89      1.94 o 
  -3  13   2        1.90        0.47      1.46 o 
  -2  13   2        0.11       -0.42      1.19 o 
  -1  13   2        1.37        1.42      1.56 o 
   0  13   2        4.34        4.99      1.41 o 
   1  13   2        9.04        6.59      1.49 o 
   2  13   2       10.31       10.94      1.92 o 
   3  13   2        8.31        7.79      2.16 o 
   4  13   2        0.00        0.60      1.85 o 
   5  13   2       12.82       18.27      2.74 o 
   6  13   2       13.65       14.05      4.06 o 
   7  13   2        1.71        5.57      3.81 o 
  -6  14   2        6.20       10.59      2.87 o 
  -5  14   2        0.10       -0.52      2.76 o 
  -4  14   2       15.55       18.92      3.04 o 
  -3  14   2        3.08        6.89      2.36 o 
  -2  14   2        2.07        0.65      1.38 o 
  -1  14   2        0.31        0.11      1.45 o 
   0  14   2        2.00        1.65      1.36 o 
   1  14   2       10.38       13.84      1.83 o 
   2  14   2        1.75        4.03      1.68 o 
   3  14   2        0.15        1.28      1.69 o 
   4  14   2        0.12        3.09      2.21 o 
   5  14   2        1.87        5.22      3.52 o 
  -4  15   2        9.76       13.70      2.88 o 
  -3  15   2        0.05       -0.44      2.30 o 
  -2  15   2        7.40       11.22      2.73 o 
  -1  15   2        0.01        0.56      1.52 o 
   0  15   2       12.84       11.34      1.82 o 
   1  15   2       10.98       13.81      2.28 o 
   2  15   2       26.90       35.10      2.96 o 
   3  15   2       46.86       68.64      3.96 o 
 -14   1   3        0.86        1.57      3.33 o 
 -13   1   3        1.33        1.52      1.45 o 
 -12   1   3       40.06       43.17      2.26 o 
 -11   1   3       10.18        9.86      1.05 o 
 -10   1   3        4.74        3.26      0.72 o 
  -9   1   3      112.16      109.61      1.71 o 
  -8   1   3       31.21       31.59      1.06 o 
  -7   1   3     1440.17     1564.79     10.64 o 
  -6   1   3       49.99       46.30      1.02 o 
  -5   1   3       90.32      108.35      1.60 o 
  -4   1   3        2.23        2.72      0.31 o 
  -3   1   3     3859.91     4008.86     23.05 o 
  -2   1   3     4161.66     4111.77     25.79 o 
  -1   1   3     1265.72     1250.33      7.95 o 
   0   1   3       39.76       41.46      0.59 o 
   1   1   3     7904.04     7815.16     44.44 o 
   2   1   3     5026.06     4945.76     26.42 o 
   3   1   3       27.71       27.40      0.77 o 
   4   1   3     1641.80     1679.51     10.39 o 
   5   1   3     1033.78     1027.97      7.18 o 
   6   1   3      101.81      106.87      2.19 o 
   7   1   3        1.34        0.97      0.79 o 
   8   1   3        1.13       -0.08      0.65 o 
   9   1   3      176.59      172.22      2.35 o 
  10   1   3       23.67       23.79      1.17 o 
  11   1   3       20.05       17.58      1.52 o 
  12   1   3        0.08       -1.17      1.17 o 
  13   1   3        0.01       -1.74      1.74 o 
 -14   2   3       15.74       22.24      4.10 o 
 -13   2   3       20.61       20.76      2.69 o 
 -12   2   3       68.98       65.11      2.52 o 
 -11   2   3        5.86        6.29      1.02 o 
 -10   2   3        0.31       -0.72      0.72 o 
  -9   2   3        0.00       -0.04      0.79 o 
  -8   2   3       47.88       48.28      1.66 o 
  -7   2   3      217.52      239.07      2.92 o 
  -6   2   3      156.61      153.58      1.69 o 
  -5   2   3      456.92      455.64      3.55 o 
  -4   2   3     2235.80     2173.54     15.45 o 
  -3   2   3    12032.16    11980.29     74.23 o 
  -2   2   3    14984.71    14715.44    119.03 o 
  -1   2   3     3332.18     3224.34     25.49 o 
   0   2   3     4502.17     4516.46     44.44 o 
   1   2   3     1207.53     1183.70      8.83 o 
   2   2   3       67.15       74.62      0.93 o 
   3   2   3     2967.39     2956.55     18.60 o 
   4   2   3       22.62       25.16      0.84 o 
   5   2   3      272.14      250.47      2.09 o 
   6   2   3      273.86      291.20      2.93 o 
   7   2   3       22.17       21.45      1.13 o 
   8   2   3       41.30       39.96      1.18 o 
   9   2   3       48.87       50.74      1.63 o 
  10   2   3      302.37      300.32      4.26 o 
  11   2   3        6.19        7.59      1.33 o 
  12   2   3       24.56       22.48      1.79 o 
  13   2   3        6.20        7.29      1.75 o 
 -14   3   3        9.23       13.19      4.96 o 
 -13   3   3       12.51       12.63      1.77 o 
 -12   3   3       49.49       56.59      2.45 o 
 -11   3   3       24.15       23.33      1.73 o 
 -10   3   3        4.78        4.63      0.97 o 
  -9   3   3      357.15      326.18      3.38 o 
  -8   3   3       68.81       71.08      1.52 o 
  -7   3   3        4.23        6.21      0.63 o 
  -6   3   3      582.85      551.35      4.92 o 
  -5   3   3     1052.48     1149.22      7.67 o 
  -4   3   3        0.29        0.60      0.30 o 
  -3   3   3        2.40        2.21      0.52 o 
  -2   3   3     1981.12     2001.26     14.57 o 
  -1   3   3      506.87      478.28      7.98 o 
   0   3   3      529.10      447.85      7.76 o 
   1   3   3       54.31       51.99      1.25 o 
   2   3   3     1308.99     1292.99     11.25 o 
   3   3   3     2494.95     2563.42     18.37 o 
   4   3   3      137.57      141.37      1.90 o 
   5   3   3        8.97        9.75      0.93 o 
   6   3   3      179.85      192.25      2.45 o 
   7   3   3       11.96       10.45      0.93 o 
   8   3   3       25.64       22.13      1.35 o 
   9   3   3        2.77        0.73      0.95 o 
  10   3   3        5.07        3.91      1.02 o 
  11   3   3        3.85        4.90      1.32 o 
  12   3   3       10.95        8.67      1.48 o 
  13   3   3       29.05       30.58      2.44 o 
 -14   4   3        0.35       -1.45      1.45 o 
 -13   4   3       41.94       39.60      2.37 o 
 -12   4   3        9.11        6.99      1.46 o 
 -11   4   3       40.05       36.51      2.57 o 
 -10   4   3       19.44       13.34      1.38 o 
  -9   4   3        4.14        6.63      1.01 o 
  -8   4   3        0.02       -0.61      0.71 o 
  -7   4   3       27.65       30.33      1.41 o 
  -6   4   3      780.40      737.79      6.24 o 
  -5   4   3     1053.97     1085.78      8.36 o 
  -4   4   3      119.99      123.90      1.66 o 
  -3   4   3      354.74      378.89      3.29 o 
  -2   4   3      389.34      382.70      3.90 o 
  -1   4   3      327.34      350.01      6.70 o 
   0   4   3      569.07      598.13     20.14 o 
   1   4   3      734.35      696.46     12.31 o 
   2   4   3     1400.16     1451.52     13.57 o 
   3   4   3      383.26      398.98      3.26 o 
   4   4   3     1075.90     1127.81      8.86 o 
   5   4   3      937.01      947.62      7.88 o 
   6   4   3      914.89      908.15      7.84 o 
   7   4   3      440.51      402.55      4.21 o 
   8   4   3       37.17       37.00      1.59 o 
   9   4   3       16.50       17.31      1.40 o 
  10   4   3        0.34        0.37      1.03 o 
  11   4   3        1.26        1.64      1.04 o 
  12   4   3       42.76       46.08      2.23 o 
 -13   5   3        0.04       -0.33      1.35 o 
 -12   5   3        1.89        4.77      1.75 o 
 -11   5   3        0.53        1.02      1.12 o 
 -10   5   3        3.21       -0.69      1.03 o 
  -9   5   3        7.12        7.85      1.04 o 
  -8   5   3      359.56      362.81      4.14 o 
  -7   5   3        0.00        2.25      0.70 o 
  -6   5   3      252.62      247.39      2.81 o 
  -5   5   3      156.62      162.98      2.18 o 
  -4   5   3       45.91       53.96      1.09 o 
  -3   5   3      112.56      108.56      1.90 o 
  -2   5   3        8.26       11.07      0.80 o 
  -1   5   3        9.69        8.88      1.01 o 
   0   5   3      452.23      506.75      9.71 o 
   1   5   3        8.92       12.05      0.90 o 
   2   5   3      791.83      942.96      9.48 o 
   3   5   3       44.51       46.25      1.02 o 
   4   5   3      234.42      267.33      2.83 o 
   5   5   3       53.76       53.52      1.43 o 
   6   5   3       66.88       62.21      1.59 o 
   7   5   3       74.43       67.27      1.73 o 
   8   5   3        3.55        8.72      1.28 o 
   9   5   3       51.12       51.49      2.01 o 
  10   5   3        5.00        3.70      2.10 o 
  11   5   3        3.36        6.06      1.33 o 
  12   5   3        3.73        6.25      2.33 o 
 -13   6   3       21.37       27.70      2.16 o 
 -12   6   3        5.54        6.66      2.08 o 
 -11   6   3       64.79       65.44      2.72 o 
 -10   6   3       28.75       31.37      1.82 o 
  -9   6   3      143.84      135.38      3.76 o 
  -8   6   3      357.87      373.30      4.26 o 
  -7   6   3        5.69        3.11      1.24 o 
  -6   6   3      321.17      337.21      5.25 o 
  -5   6   3      411.12      382.08      3.88 o 
  -4   6   3       25.31       20.12      0.82 o 
  -3   6   3      173.78      152.34      2.39 o 
  -2   6   3      248.15      255.18      3.33 o 
  -1   6   3        0.49        0.13      0.57 o 
   0   6   3       15.51       14.18      1.30 o 
   1   6   3       29.76       21.07      1.28 o 
   2   6   3        0.33       -0.45      0.61 o 
   3   6   3       37.41       38.93      2.23 o 
   4   6   3       56.39       68.05      1.48 o 
   5   6   3      307.46      295.18      3.27 o 
   6   6   3       87.01       93.34      1.78 o 
   7   6   3      342.59      329.01      3.73 o 
   8   6   3       38.78       46.03      1.64 o 
   9   6   3      146.33      162.05      3.65 o 
  10   6   3        0.88        0.83      1.12 o 
  11   6   3       66.58       80.57      2.96 o 
  12   6   3       32.92       42.03      3.47 o 
 -13   7   3       18.95       22.35      2.07 o 
 -12   7   3        8.25        8.34      1.60 o 
 -11   7   3        2.21        1.65      1.21 o 
 -10   7   3        6.60        7.00      1.28 o 
  -9   7   3       10.67       14.28      1.74 o 
  -8   7   3       18.14       14.08      1.64 o 
  -7   7   3      235.51      241.60      3.86 o 
  -6   7   3        2.12       -0.10      0.70 o 
  -5   7   3      313.14      331.38      5.21 o 
  -4   7   3      217.85      235.45      4.06 o 
  -3   7   3      295.67      286.41      3.80 o 
  -2   7   3      285.47      294.70      4.31 o 
  -1   7   3       21.52       17.26      1.07 o 
   0   7   3       44.01       55.42      1.89 o 
   1   7   3      404.59      447.48      5.88 o 
   2   7   3      414.39      464.19      9.00 o 
   3   7   3       53.85       49.92      1.90 o 
   4   7   3      242.14      234.70      5.12 o 
   5   7   3       18.38       15.74      2.11 o 
   6   7   3        2.75        3.17      1.15 o 
   7   7   3       17.11       15.62      1.06 o 
   8   7   3        5.62        4.89      0.95 o 
   9   7   3       47.92       45.32      1.99 o 
  10   7   3        0.67        0.98      1.14 o 
  11   7   3       13.88       14.89      2.26 o 
 -12   8   3        0.73       -1.39      1.39 o 
 -11   8   3       26.42       32.31      2.09 o 
 -10   8   3        2.07        3.88      1.56 o 
  -9   8   3        6.02        2.40      3.26 o 
  -8   8   3        7.50       10.80      1.52 o 
  -7   8   3       11.10        8.56      2.64 o 
  -6   8   3       37.30       33.72      2.39 o 
  -5   8   3        2.80        0.57      1.22 o 
  -4   8   3      385.56      387.35      8.93 o 
  -3   8   3        8.60        6.61      1.51 o 
  -2   8   3       27.89       28.89      1.47 o 
  -1   8   3      249.26      247.19      4.00 o 
   0   8   3      135.34      140.66      3.18 o 
   1   8   3       74.79       77.71      3.78 o 
   2   8   3       64.11       77.57      2.40 o 
   3   8   3        0.04       -0.08      1.67 o 
   4   8   3      297.68      282.73      4.76 o 
   5   8   3       33.67       34.45      2.01 o 
   6   8   3        4.33        3.83      1.27 o 
   7   8   3       29.69       27.74      2.08 o 
   8   8   3        0.71       -0.89      0.89 o 
   9   8   3        1.39        0.53      0.92 o 
  10   8   3        1.68        2.09      1.33 o 
  11   8   3       13.52       17.88      1.91 o 
 -12   9   3       11.20       11.88      2.23 o 
 -11   9   3       10.29       13.33      2.21 o 
 -10   9   3        3.81        1.45      2.28 o 
  -9   9   3        0.33       -0.45      1.25 o 
  -8   9   3       10.89        9.29      2.92 o 
  -7   9   3       16.25       14.31      3.16 o 
  -6   9   3       13.05       11.91      1.82 o 
  -5   9   3       14.96       17.75      1.95 o 
  -4   9   3        9.71        7.66      1.59 o 
  -3   9   3       47.10       48.88      2.16 o 
  -2   9   3      114.53      112.97      2.59 o 
  -1   9   3        0.01        0.69      0.82 o 
   0   9   3       11.26       13.77      1.45 o 
   1   9   3       64.49       75.87      2.64 o 
   2   9   3      139.36      140.57      3.62 o 
   3   9   3       42.72       38.42      2.05 o 
   4   9   3       45.14       43.79      2.21 o 
   5   9   3       71.17       65.96      2.65 o 
   6   9   3       54.70       56.36      2.66 o 
   7   9   3        9.21       10.01      1.73 o 
   8   9   3        0.01        1.16      1.63 o 
   9   9   3        0.21       -1.45      1.45 o 
  10   9   3        0.00       -1.18      1.77 o 
 -11  10   3        0.48       -0.08      1.98 o 
 -10  10   3        2.23        3.32      3.05 o 
  -9  10   3        1.82        8.22      3.15 o 
  -8  10   3        4.55        5.95      2.72 o 
  -7  10   3       19.62       15.27      3.42 o 
  -6  10   3       23.35       24.55      3.89 o 
  -5  10   3      146.72      152.43     11.20 o 
  -4  10   3        7.81        8.90      1.76 o 
  -3  10   3        0.15       -0.52      0.89 o 
  -2  10   3        7.17        6.61      1.12 o 
  -1  10   3       94.95       84.78      2.49 o 
   0  10   3       68.72       60.56      2.29 o 
   1  10   3        2.93        0.48      1.23 o 
   2  10   3       70.10       56.39      4.21 o 
   3  10   3       53.08       47.09      2.30 o 
   4  10   3       75.71       75.82      4.30 o 
   5  10   3        0.15        0.30      1.48 o 
   6  10   3        3.86        2.97      1.61 o 
   7  10   3        3.78        3.77      1.67 o 
   8  10   3        0.83        0.27      2.63 o 
   9  10   3        0.68       -1.50      2.61 o 
  10  10   3        5.61        6.91      3.67 o 
 -10  11   3        3.71        2.04      2.97 o 
  -9  11   3        0.00       -0.18      2.91 o 
  -8  11   3       18.45       14.84      3.78 o 
  -7  11   3       15.93       12.54      3.39 o 
  -6  11   3        0.01        0.63      2.25 o 
  -5  11   3       26.71       32.10      4.42 o 
  -4  11   3       86.00       87.25      4.27 o 
  -3  11   3       17.43       19.64      1.94 o 
  -2  11   3        1.38        0.68      1.01 o 
  -1  11   3        1.39        2.13      1.15 o 
   0  11   3      264.92      273.38      4.67 o 
   1  11   3       11.38       13.64      2.45 o 
   2  11   3       79.12       64.32      3.40 o 
   3  11   3       37.84       41.92      3.11 o 
   4  11   3        2.91        5.37      1.82 o 
   5  11   3       11.86       13.90      2.22 o 
   6  11   3        0.54        3.30      1.82 o 
   7  11   3        9.19       13.83      3.46 o 
   8  11   3       20.86       17.76      4.30 o 
   9  11   3        1.47        1.54      3.04 o 
  -9  12   3       20.37       23.86      4.66 o 
  -8  12   3        0.00       -2.45      2.45 o 
  -7  12   3        2.39        1.98      2.93 o 
  -6  12   3        0.00        1.46      2.65 o 
  -5  12   3       16.11       23.17      4.21 o 
  -4  12   3        0.00        0.69      1.68 o 
  -3  12   3        1.81        0.62      1.24 o 
  -2  12   3        5.91        5.21      1.28 o 
  -1  12   3       26.69       22.16      2.46 o 
   0  12   3       49.23       56.80      2.57 o 
   1  12   3       31.41       31.16      2.06 o 
   2  12   3       17.37       21.06      2.53 o 
   3  12   3        7.75        5.44      2.30 o 
   4  12   3        0.02        2.32      1.80 o 
   5  12   3       32.13       35.90      4.24 o 
   6  12   3        9.17       13.79      2.52 o 
   7  12   3       37.94       39.62      5.52 o 
   8  12   3        0.42       -2.06      2.90 o 
  -8  13   3        6.33        3.88      3.22 o 
  -7  13   3        3.15        1.96      2.86 o 
  -6  13   3        3.24        3.45      3.03 o 
  -5  13   3        0.00       -1.87      1.87 o 
  -4  13   3       37.96       42.81      3.79 o 
  -3  13   3        0.59       -0.65      1.81 o 
  -2  13   3        0.00        2.03      1.33 o 
  -1  13   3        0.22        1.41      1.28 o 
   0  13   3       12.46       10.97      1.60 o 
   1  13   3        0.76        0.89      1.50 o 
   2  13   3        0.91        2.91      1.55 o 
   3  13   3        2.55        2.40      1.95 o 
   4  13   3        1.52        1.82      1.87 o 
   5  13   3        0.01        3.57      2.05 o 
   6  13   3        0.04       -2.85      2.85 o 
   7  13   3        0.42       -3.06      3.06 o 
  -6  14   3        0.31        1.08      2.17 o 
  -5  14   3        0.44        1.80      2.11 o 
  -4  14   3       20.06       22.15      3.14 o 
  -3  14   3       24.28       36.28      4.33 o 
  -2  14   3       17.13       19.38      2.97 o 
  -1  14   3        6.57        9.03      1.67 o 
   0  14   3       26.99       27.45      2.21 o 
   1  14   3        4.55        6.01      1.83 o 
   2  14   3       17.38       18.05      2.30 o 
   3  14   3        6.29        7.38      1.97 o 
   4  14   3        2.34        6.19      2.33 o 
   5  14   3        3.25        7.40      3.95 o 
  -4  15   3        1.54        0.41      2.47 o 
  -3  15   3        2.18        1.24      3.19 o 
  -2  15   3        0.13        1.98      2.92 o 
  -1  15   3        0.04       -1.31      1.99 o 
   0  15   3        1.47        1.61      1.53 o 
   1  15   3       13.31       17.51      2.41 o 
   2  15   3        0.67        5.21      2.02 o 
   3  15   3        5.14        8.07      2.11 o 
 -14   0   4        2.67        2.94      3.20 o 
 -13   0   4       46.02       40.65      4.21 o 
 -12   0   4       59.79       62.14      4.69 o 
 -11   0   4      139.28      129.71      2.87 o 
 -10   0   4       78.64       76.14      2.19 o 
  -9   0   4       51.36       46.44      1.92 o 
  -8   0   4     1088.15     1143.10     13.04 o 
  -7   0   4       77.77       79.19      2.27 o 
  -6   0   4      214.47      251.96      3.76 o 
  -5   0   4     1694.54     1812.20     15.08 o 
  -4   0   4      483.45      449.95      5.95 o 
  -3   0   4     1825.01     1752.57     14.18 o 
  -2   0   4     2675.33     2712.95     22.22 o 
  -1   0   4     3937.66     3985.99     46.85 o 
   0   0   4     8831.96     8719.89     61.78 o 
   1   0   4     1510.06     1594.61     16.34 o 
   3   0   4      226.49      214.55      5.27 o 
   4   0   4      102.72       99.50      2.28 o 
   5   0   4        0.39        1.37      1.18 o 
   6   0   4       20.84       17.92      1.12 o 
   7   0   4       66.99       71.52      2.04 o 
   8   0   4      190.10      184.46      3.30 o 
   9   0   4       63.28       57.60      2.19 o 
  10   0   4       67.30       76.94      3.51 o 
  11   0   4       95.23       96.25      2.86 o 
  12   0   4       42.67       47.10      5.39 o 
  13   0   4       38.13       42.43      5.55 o 
 -14   1   4       30.37       41.54      4.65 o 
 -13   1   4        0.95        0.39      1.49 o 
 -12   1   4        6.48        3.63      1.10 o 
 -11   1   4        0.43       -0.60      0.80 o 
 -10   1   4      166.43      153.29      2.11 o 
  -9   1   4       27.95       34.61      1.42 o 
  -8   1   4       58.51       60.97      1.55 o 
  -7   1   4      504.36      522.55      3.87 o 
  -6   1   4       29.42       31.54      0.90 o 
  -5   1   4      183.54      165.94      1.98 o 
  -4   1   4        4.62        4.97      0.32 o 
  -3   1   4     2944.84     2745.41     20.53 o 
  -2   1   4     8696.06     8670.47     60.13 o 
  -1   1   4     2580.43     2619.65     14.93 o 
   0   1   4    30649.06    28249.82    281.49 o 
   1   1   4    14113.28    13672.67     77.55 o 
   2   1   4     1885.87     1900.81     15.18 o 
   3   1   4     1409.45     1406.05     10.29 o 
   4   1   4        0.00        0.78      0.40 o 
   5   1   4      308.98      305.24      2.76 o 
   6   1   4      127.44      147.24      2.79 o 
   7   1   4       17.67       17.19      1.01 o 
   8   1   4      137.63      145.58      2.21 o 
   9   1   4       58.59       72.28      1.62 o 
  10   1   4      177.58      190.49      3.01 o 
  11   1   4       33.00       34.59      1.91 o 
  12   1   4        9.35        8.76      1.45 o 
  13   1   4        0.22        1.40      2.50 o 
 -14   2   4       10.23        7.99      3.56 o 
 -13   2   4        9.91        8.92      3.96 o 
 -12   2   4      163.55      164.52      3.60 o 
 -11   2   4        0.25        1.72      0.97 o 
 -10   2   4       97.44       87.28      2.26 o 
  -9   2   4      374.58      366.77      3.71 o 
  -8   2   4      196.82      191.78      3.90 o 
  -7   2   4      157.73      184.12      1.89 o 
  -6   2   4        6.82        2.78      0.69 o 
  -5   2   4      177.18      171.13      1.76 o 
  -4   2   4        0.82        0.71      0.49 o 
  -3   2   4      825.48      785.96      5.13 o 
  -2   2   4      608.98      610.88      4.06 o 
  -1   2   4        2.26        1.55      0.21 o 
   0   2   4        1.03        1.64      0.37 o 
   1   2   4        3.80        8.94      0.36 o 
   2   2   4        0.14        0.57      0.24 o 
   3   2   4      743.90      740.05      5.21 o 
   4   2   4      556.30      567.31      4.39 o 
   5   2   4       25.50       28.36      1.07 o 
   6   2   4        8.80        8.07      0.57 o 
   7   2   4        3.27        3.69      0.62 o 
   8   2   4      561.85      554.94      4.43 o 
   9   2   4       32.72       32.06      2.98 o 
  10   2   4        8.47        7.65      1.27 o 
  11   2   4       21.17       26.21      1.77 o 
  12   2   4        1.78        0.53      1.58 o 
  13   2   4       10.51       11.56      2.10 o 
 -14   3   4        5.11        3.33      2.67 o 
 -13   3   4        1.94        0.72      1.39 o 
 -12   3   4        3.29        4.23      1.32 o 
 -11   3   4       10.73        7.26      1.71 o 
 -10   3   4        0.14       -0.96      0.96 o 
  -9   3   4        0.00        0.15      0.63 o 
  -8   3   4       52.32       51.16      1.35 o 
  -7   3   4      190.65      188.58      2.15 o 
  -6   3   4      242.25      252.23      2.82 o 
  -5   3   4      390.66      444.14      3.37 o 
  -4   3   4     1238.90     1296.65      9.46 o 
  -3   3   4      305.11      314.94      3.24 o 
  -2   3   4     2359.32     2268.34     16.14 o 
  -1   3   4     1116.01     1127.58     12.33 o 
   0   3   4      515.08      465.63      8.12 o 
   1   3   4       66.87       69.22      1.19 o 
   2   3   4       39.58       41.45      1.07 o 
   3   3   4      164.17      170.59      2.19 o 
   4   3   4     1950.15     2032.23     16.60 o 
   5   3   4      400.83      404.53      4.14 o 
   6   3   4      254.10      252.86      2.98 o 
   7   3   4       88.73       85.34      1.88 o 
   8   3   4      303.30      307.02      4.04 o 
   9   3   4       70.33       73.59      2.27 o 
  10   3   4       97.02      102.05      2.30 o 
  11   3   4        9.16        7.94      1.47 o 
  12   3   4        3.60        2.59      1.38 o 
 -14   4   4        0.14       -0.95      1.65 o 
 -13   4   4       76.22       85.68      3.04 o 
 -12   4   4       25.11       28.36      2.56 o 
 -11   4   4        7.28        5.48      1.24 o 
 -10   4   4       52.13       46.24      1.99 o 
  -9   4   4      206.49      200.34      4.42 o 
  -8   4   4        2.41        1.82      0.78 o 
  -7   4   4      108.26      107.78      2.41 o 
  -6   4   4       48.40       56.26      1.28 o 
  -5   4   4      234.14      238.04      4.50 o 
  -4   4   4     2969.87     3051.13     25.21 o 
  -3   4   4      536.99      513.53      7.25 o 
  -2   4   4     1223.29     1195.74      9.16 o 
  -1   4   4      149.20      140.19      3.56 o 
   1   4   4     2652.89     2625.52     39.31 o 
   2   4   4      115.94      133.64      1.77 o 
   3   4   4     2253.97     2434.99     15.95 o 
   4   4   4        0.02        1.02      0.67 o 
   5   4   4       63.08       68.56      1.54 o 
   6   4   4      111.57      123.68      2.23 o 
   7   4   4       51.94       52.07      1.60 o 
   8   4   4       99.16       99.66      2.31 o 
   9   4   4       17.33       17.33      1.43 o 
  10   4   4       70.38       69.62      2.27 o 
  11   4   4        2.01        1.97      1.84 o 
  12   4   4        3.07        1.71      1.36 o 
 -14   5   4       23.24       25.80      2.72 o 
 -13   5   4        2.10        1.99      1.45 o 
 -12   5   4        0.11        1.95      1.23 o 
 -11   5   4       22.14       23.67      1.73 o 
 -10   5   4       33.94       32.65      1.82 o 
  -9   5   4      220.05      198.74      3.48 o 
  -8   5   4      360.99      364.42      4.13 o 
  -7   5   4      329.68      315.16      3.49 o 
  -6   5   4      313.51      288.33      3.04 o 
  -5   5   4       71.73       86.15      1.78 o 
  -4   5   4     1059.28     1172.11      9.10 o 
  -3   5   4       40.84       38.91      1.01 o 
  -2   5   4     1817.02     2006.25     20.94 o 
   0   5   4      136.28      144.57      4.02 o 
   1   5   4      430.00      441.44     10.97 o 
   2   5   4        0.40        1.64      0.63 o 
   3   5   4       10.06       19.35      0.89 o 
   4   5   4      360.09      378.72      3.49 o 
   5   5   4      146.48      152.78      2.27 o 
   6   5   4        0.02       -0.41      0.64 o 
   7   5   4      258.00      258.09      3.27 o 
   8   5   4       10.61        8.08      1.00 o 
   9   5   4       67.38       68.78      2.21 o 
  10   5   4        3.05        1.49      1.13 o 
  11   5   4        9.10        8.05      1.41 o 
  12   5   4       32.55       34.99      2.34 o 
 -13   6   4        4.44        6.10      2.52 o 
 -12   6   4       18.16       17.31      2.27 o 
 -11   6   4       10.29        9.71      1.41 o 
 -10   6   4        1.44        1.26      1.07 o 
  -9   6   4       34.33       31.97      1.73 o 
  -8   6   4       20.12       16.90      1.30 o 
  -7   6   4     1317.20     1267.97     12.16 o 
  -6   6   4       63.10       59.81      1.79 o 
  -5   6   4      378.17      376.44      3.80 o 
  -4   6   4       32.81       29.61      0.99 o 
  -3   6   4      453.03      495.32      6.23 o 
  -2   6   4      208.02      220.05      2.91 o 
  -1   6   4       37.50       34.05      1.48 o 
   0   6   4      481.07      495.60      7.80 o 
   1   6   4       25.09       28.84      1.79 o 
   2   6   4      807.58      835.97      8.96 o 
   3   6   4      134.26      147.09      3.01 o 
   4   6   4       88.87       95.97      3.42 o 
   5   6   4       24.54       24.69      1.08 o 
   6   6   4        3.19        1.10      0.70 o 
   7   6   4        8.78        9.13      0.96 o 
   8   6   4        0.42       -0.21      0.81 o 
   9   6   4       23.20       23.52      1.57 o 
  10   6   4       11.23        8.28      1.32 o 
  11   6   4       10.56       10.36      1.52 o 
  12   6   4        0.95       -1.49      1.49 o 
 -13   7   4        7.99        9.63      3.33 o 
 -12   7   4       11.44        7.79      1.57 o 
 -11   7   4       15.52       19.16      1.95 o 
 -10   7   4       29.41       27.44      1.81 o 
  -9   7   4        1.25       -0.34      1.53 o 
  -8   7   4        6.43        6.68      1.35 o 
  -7   7   4       25.47       23.67      1.84 o 
  -6   7   4       10.63       10.66      1.05 o 
  -5   7   4       11.54       17.66      1.62 o 
  -4   7   4      142.91      137.54      3.51 o 
  -3   7   4      172.22      177.38      2.72 o 
  -2   7   4        3.04        6.47      1.06 o 
  -1   7   4      203.34      227.31      3.80 o 
   0   7   4      654.89      682.54      7.89 o 
   1   7   4        0.34        3.83      0.90 o 
   2   7   4      431.07      428.72      5.76 o 
   3   7   4       14.79       15.66      1.37 o 
   4   7   4       44.06       33.40      1.88 o 
   5   7   4       19.36       18.98      1.63 o 
   6   7   4       63.36       52.98      1.79 o 
   7   7   4       20.73       23.86      1.27 o 
   8   7   4       32.87       32.02      1.50 o 
   9   7   4        6.74        7.93      1.41 o 
  10   7   4        1.16       -0.53      1.09 o 
  11   7   4        0.48        0.37      1.41 o 
 -12   8   4        0.00       -0.34      2.88 o 
 -11   8   4       14.23       19.41      3.23 o 
 -10   8   4       32.38       37.76      2.90 o 
  -9   8   4        6.01       11.48      3.10 o 
  -8   8   4       27.87       20.57      1.85 o 
  -7   8   4        2.26       -0.34      2.01 o 
  -6   8   4      647.54      633.21     15.87 o 
  -5   8   4       90.70       93.31      3.18 o 
  -4   8   4      253.36      249.62      6.77 o 
  -3   8   4        6.83        7.51      1.25 o 
  -2   8   4      399.99      396.22     14.70 o 
  -1   8   4        6.73        7.47      1.64 o 
   0   8   4      348.88      366.89      5.42 o 
   1   8   4       55.66       57.12      2.15 o 
   2   8   4        0.18        1.48      1.04 o 
   3   8   4        9.68       13.34      1.36 o 
   4   8   4       31.05       28.47      1.89 o 
   5   8   4        1.87        2.63      1.20 o 
   6   8   4        8.18        6.92      1.40 o 
   7   8   4        0.03        1.04      1.29 o 
   8   8   4       39.78       42.05      1.69 o 
   9   8   4        5.10        4.53      1.08 o 
  10   8   4       25.46       31.85      2.15 o 
  11   8   4        1.96        1.85      1.49 o 
 -12   9   4        0.00       -0.49      1.72 o 
 -11   9   4        0.15        3.99      1.67 o 
 -10   9   4       41.95       43.33      2.86 o 
  -9   9   4       12.20        8.94      1.69 o 
  -8   9   4       57.13       56.76      4.85 o 
  -7   9   4       92.05       76.07      5.46 o 
  -6   9   4       55.66       54.47      4.54 o 
  -5   9   4        1.35        1.75      1.81 o 
  -4   9   4      321.78      321.30      7.77 o 
  -3   9   4      270.07      270.38      5.91 o 
  -2   9   4       49.44       41.68      1.78 o 
  -1   9   4      168.58      156.32      3.10 o 
   0   9   4      321.87      321.57      5.29 o 
   1   9   4       52.07       55.73      2.26 o 
   2   9   4        6.02        4.39      1.18 o 
   3   9   4       13.13       16.91      1.60 o 
   4   9   4      155.73      159.39      4.37 o 
   5   9   4        0.00        0.73      1.18 o 
   6   9   4        9.67       10.86      1.63 o 
   7   9   4        2.21        1.63      1.36 o 
   8   9   4        5.59        6.37      2.17 o 
   9   9   4       15.23       14.85      2.04 o 
  10   9   4        2.55        1.60      1.40 o 
 -11  10   4        0.16        0.38      1.66 o 
 -10  10   4        5.95        3.17      1.62 o 
  -9  10   4       45.38       40.95      5.01 o 
  -8  10   4        1.33        0.95      2.33 o 
  -7  10   4        2.41       -1.15      2.14 o 
  -6  10   4       55.82       53.42      4.78 o 
  -5  10   4      291.30      261.36      9.44 o 
  -4  10   4       32.39       30.32      2.52 o 
  -3  10   4      120.47      109.23      2.72 o 
  -2  10   4        5.59        2.88      1.01 o 
  -1  10   4      248.12      240.21      4.03 o 
   0  10   4      217.39      192.61      4.26 o 
   1  10   4       98.61       85.84      3.02 o 
   2  10   4       68.58       57.61      2.49 o 
   3  10   4        0.34        0.21      1.14 o 
   4  10   4        2.24        5.51      1.44 o 
   5  10   4       71.77       73.41      3.02 o 
   6  10   4        0.00        0.00      1.58 o 
   7  10   4       10.22        4.94      4.06 o 
   8  10   4        2.02        1.91      2.31 o 
   9  10   4       27.29       32.23      5.06 o 
 -10  11   4       17.07       20.46      4.45 o 
  -9  11   4       62.48       70.50      6.06 o 
  -8  11   4        6.57        4.02      2.87 o 
  -7  11   4       64.85       62.05      5.43 o 
  -6  11   4       29.37       23.26      3.89 o 
  -5  11   4       40.23       41.38      4.69 o 
  -4  11   4       16.95       11.82      1.67 o 
  -3  11   4       13.18       15.93      1.49 o 
  -2  11   4       20.93       16.91      1.55 o 
  -1  11   4       24.07       27.83      1.86 o 
   0  11   4      165.17      172.51      3.66 o 
   1  11   4       23.75       23.66      2.04 o 
   2  11   4       38.21       44.78      3.80 o 
   3  11   4        0.07       -1.25      1.50 o 
   4  11   4        6.89        7.89      2.26 o 
   5  11   4       40.64       48.56      7.94 o 
   6  11   4       13.83       15.86      5.30 o 
   7  11   4       10.28       10.08      2.31 o 
   8  11   4        0.99       -0.92      2.88 o 
   9  11   4        4.05        6.20      3.59 o 
  -9  12   4        2.43        0.01      3.23 o 
  -8  12   4        0.48        4.08      3.21 o 
  -7  12   4        0.71        2.47      2.63 o 
  -6  12   4        6.40        9.27      3.22 o 
  -5  12   4        2.07        3.55      1.97 o 
  -4  12   4        2.26        3.86      1.93 o 
  -3  12   4        7.52        5.28      1.28 o 
  -2  12   4        2.86        3.61      1.23 o 
  -1  12   4        0.61       -1.55      1.95 o 
   0  12   4        5.76        7.17      1.45 o 
   1  12   4       10.86       11.44      1.94 o 
   2  12   4        0.39        1.47      1.85 o 
   3  12   4        3.78        2.88      1.79 o 
   4  12   4        2.31        4.12      1.92 o 
   5  12   4       59.06       58.21      4.46 o 
   6  12   4        4.11        6.00      2.15 o 
   7  12   4        0.91        4.49      3.20 o 
   8  12   4        2.37        3.72      3.68 o 
  -8  13   4        4.05        6.11      3.58 o 
  -7  13   4       12.17        5.94      3.35 o 
  -6  13   4        0.18       -1.07      1.86 o 
  -5  13   4        2.98        1.19      2.49 o 
  -4  13   4        1.10       -1.45      1.89 o 
  -3  13   4        2.59        2.66      2.11 o 
  -2  13   4        0.19       -0.71      1.82 o 
  -1  13   4        8.44        6.90      1.49 o 
   0  13   4        2.54        1.68      1.31 o 
   1  13   4       13.18       14.18      2.37 o 
   2  13   4        0.31       -1.19      2.34 o 
   3  13   4       27.19       27.48      2.98 o 
   4  13   4        5.07        5.46      2.15 o 
   5  13   4       23.06       30.63      3.19 o 
   6  13   4       15.03       14.39      4.41 o 
  -6  14   4        0.06        1.35      2.73 o 
  -5  14   4        4.65        5.97      4.77 o 
  -4  14   4        1.76        4.41      2.66 o 
  -3  14   4        8.42        8.53      2.56 o 
  -2  14   4        0.31       -1.88      3.58 o 
  -1  14   4        1.96       -0.59      1.33 o 
   0  14   4        3.46        6.55      1.65 o 
   1  14   4       27.93       24.02      2.41 o 
   2  14   4        5.57        6.11      1.82 o 
   3  14   4        0.92        1.78      2.13 o 
   4  14   4        2.97        2.76      2.35 o 
   5  14   4        1.90       -0.46      3.48 o 
  -4  15   4        0.02       -0.34      3.21 o 
  -3  15   4        2.65       -1.05      2.20 o 
  -2  15   4        2.71        3.24      2.48 o 
  -1  15   4        0.97       -0.57      2.16 o 
   0  15   4        0.54       -1.54      1.54 o 
   1  15   4        0.04        0.24      1.75 o 
   2  15   4        6.79       11.50      2.20 o 
 -14   1   5        0.03       -2.44      3.15 o 
 -13   1   5       19.13       19.42      1.68 o 
 -12   1   5       26.23       25.14      1.56 o 
 -11   1   5        2.56        2.19      0.94 o 
 -10   1   5       22.83       25.10      1.04 o 
  -9   1   5       10.01        9.60      0.71 o 
  -8   1   5      339.76      356.22      3.05 o 
  -7   1   5       35.71       40.66      0.97 o 
  -6   1   5     1426.35     1519.91     10.09 o 
  -5   1   5       91.57       89.40      1.39 o 
  -4   1   5      609.68      651.96      4.97 o 
  -3   1   5     1602.63     1557.51      9.76 o 
  -2   1   5     2211.04     2209.89     15.52 o 
  -1   1   5     3975.09     3992.65     26.08 o 
   0   1   5    19357.98    18675.59    128.53 o 
   1   1   5     3997.74     3914.12     24.71 o 
   2   1   5      325.90      328.96      4.48 o 
   3   1   5      398.50      417.90      3.40 o 
   4   1   5     1559.94     1626.30     12.06 o 
   5   1   5       56.11       48.19      1.36 o 
   6   1   5       46.92       39.51      1.42 o 
   7   1   5       13.94       13.54      0.84 o 
   8   1   5        9.74        8.60      0.83 o 
   9   1   5        9.39       10.78      0.99 o 
  10   1   5      124.39      115.22      3.30 o 
  11   1   5       51.59       60.07      2.34 o 
  12   1   5       22.72       28.37      1.95 o 
 -14   2   5       12.22       11.53      1.98 o 
 -13   2   5        1.63        1.33      1.46 o 
 -12   2   5       33.93       31.70      1.66 o 
 -11   2   5       24.36       22.90      1.39 o 
 -10   2   5       90.01       93.12      1.91 o 
  -9   2   5       85.92       94.65      2.26 o 
  -8   2   5       16.35       16.50      1.05 o 
  -7   2   5        2.57        0.31      0.60 o 
  -6   2   5        9.86        8.04      0.62 o 
  -5   2   5        5.71        8.82      0.51 o 
  -4   2   5     1394.25     1449.86     10.48 o 
  -3   2   5     1141.08     1099.67      7.90 o 
  -2   2   5      963.79     1015.67      6.69 o 
  -1   2   5     3663.56     3558.11     25.28 o 
   0   2   5      819.13      792.98      7.47 o 
   1   2   5      840.99      839.57      6.16 o 
   2   2   5       33.97       38.20      0.79 o 
   3   2   5      141.04      128.51      1.34 o 
   4   2   5      702.59      691.06      5.23 o 
   5   2   5       59.37       64.52      1.12 o 
   6   2   5      397.90      398.12      3.43 o 
   7   2   5       34.84       33.84      1.20 o 
   8   2   5      129.38      137.71      2.19 o 
   9   2   5        0.18        0.76      0.95 o 
  10   2   5      113.99      122.55      2.84 o 
  11   2   5        0.01       -1.15      1.16 o 
  12   2   5       49.17       48.60      2.35 o 
 -14   3   5        0.38       -1.45      1.61 o 
 -13   3   5        1.61        1.40      1.33 o 
 -12   3   5       21.33       18.64      2.47 o 
 -11   3   5        0.07        0.49      1.30 o 
 -10   3   5       36.62       30.55      1.66 o 
  -9   3   5      251.67      242.74      2.81 o 
  -8   3   5       73.15       68.05      1.85 o 
  -7   3   5        0.91        1.23      0.52 o 
  -6   3   5      130.43      148.18      1.94 o 
  -5   3   5       81.21       87.25      1.31 o 
  -4   3   5      954.54      985.16      7.32 o 
  -3   3   5      798.72      771.83      9.19 o 
  -2   3   5        3.39        4.62      0.38 o 
  -1   3   5      244.84      238.32      2.59 o 
   0   3   5      265.63      235.41      3.03 o 
   1   3   5     1180.80     1170.99     16.57 o 
   2   3   5     1125.84     1148.30      7.93 o 
   3   3   5      430.13      408.81      3.53 o 
   4   3   5      292.25      287.36      3.19 o 
   5   3   5      242.75      275.62      3.29 o 
   6   3   5      257.07      267.48      3.41 o 
   7   3   5      446.43      466.71      4.69 o 
   8   3   5      123.95      126.30      2.75 o 
   9   3   5       91.68       82.31      2.33 o 
  10   3   5        6.97        5.52      1.06 o 
  11   3   5        6.70        6.97      1.39 o 
  12   3   5        0.20       -0.60      1.39 o 
 -14   4   5        3.49        0.74      3.52 o 
 -13   4   5       11.90       11.58      1.72 o 
 -12   4   5       73.92       83.98      2.76 o 
 -11   4   5       13.31        8.93      1.58 o 
 -10   4   5        9.64        8.75      1.36 o 
  -9   4   5      111.30      105.21      4.40 o 
  -8   4   5      242.01      247.37      3.78 o 
  -7   4   5       10.97       14.28      0.87 o 
  -6   4   5      208.32      226.14      2.55 o 
  -5   4   5        0.51        1.30      0.63 o 
  -4   4   5     4448.12     4676.38     49.34 o 
  -3   4   5       18.21       12.25      0.56 o 
  -2   4   5      665.05      669.13      5.50 o 
  -1   4   5        4.77        5.15      0.87 o 
   1   4   5      151.48      152.85      1.91 o 
   2   4   5       19.92       20.91      1.12 o 
   3   4   5       92.52      114.55      1.56 o 
   4   4   5      422.74      482.00      4.21 o 
   5   4   5       59.12       57.94      1.50 o 
   6   4   5        2.08        1.18      0.90 o 
   7   4   5      163.06      164.17      3.33 o 
   8   4   5        4.57        3.21      1.30 o 
   9   4   5       37.35       41.25      1.86 o 
  10   4   5       63.36       63.89      2.22 o 
  11   4   5       29.42       32.36      1.94 o 
  12   4   5       15.11       10.77      1.60 o 
 -14   5   5       17.06       18.25      3.82 o 
 -13   5   5       28.26       28.77      2.15 o 
 -12   5   5        1.02        2.07      1.25 o 
 -11   5   5       16.56       18.82      1.47 o 
 -10   5   5        9.32        7.79      1.22 o 
  -9   5   5       89.98       75.82      2.28 o 
  -8   5   5       26.42       21.60      1.41 o 
  -7   5   5      103.13       97.94      1.82 o 
  -6   5   5       23.49       22.15      0.90 o 
  -5   5   5     1200.92     1178.18     10.77 o 
  -4   5   5      555.29      557.13      5.63 o 
  -3   5   5      308.53      298.18      2.90 o 
  -2   5   5        1.91        2.82      0.66 o 
   0   5   5      122.74      103.99      2.20 o 
   1   5   5     1287.13     1326.09     17.23 o 
   2   5   5      181.27      205.65      2.50 o 
   3   5   5      221.09      231.43      2.33 o 
   4   5   5      344.47      347.32      3.36 o 
   5   5   5        0.09       -0.59      0.59 o 
   6   5   5      109.08       91.47      1.87 o 
   7   5   5        0.44        0.15      0.78 o 
   8   5   5       10.02       11.29      1.11 o 
   9   5   5       10.99       12.15      1.34 o 
  10   5   5        3.49        1.51      1.27 o 
  11   5   5        0.27       -1.13      1.19 o 
  12   5   5        1.81        3.26      1.72 o 
 -13   6   5        0.49        2.19      1.42 o 
 -12   6   5        0.98        3.76      1.31 o 
 -11   6   5        0.63        2.19      1.17 o 
 -10   6   5        3.49        2.42      1.07 o 
  -9   6   5       36.08       37.63      2.01 o 
  -8   6   5       47.75       53.02      4.47 o 
  -7   6   5       36.20       35.35      3.62 o 
  -6   6   5      338.13      347.17      5.79 o 
  -5   6   5       89.33       96.72      1.93 o 
  -4   6   5      230.57      262.29      2.70 o 
  -3   6   5       31.11       38.41      1.31 o 
  -2   6   5      265.34      266.66      4.90 o 
  -1   6   5       53.62       49.79      2.65 o 
   0   6   5      344.47      337.50      7.90 o 
   1   6   5       63.23       59.90      2.31 o 
   2   6   5      331.29      315.22      5.04 o 
   3   6   5      125.27      114.33      2.58 o 
   4   6   5        0.30        0.01      0.58 o 
   5   6   5       30.50       28.28      1.17 o 
   6   6   5       46.40       51.37      1.51 o 
   7   6   5      101.09       92.44      2.06 o 
   8   6   5       62.13       66.29      2.63 o 
   9   6   5       43.24       43.27      2.76 o 
  10   6   5       13.12       13.63      1.49 o 
  11   6   5       16.40       13.46      1.65 o 
 -13   7   5        2.33        4.88      1.80 o 
 -12   7   5        3.98        3.89      1.96 o 
 -11   7   5        5.36        1.83      1.16 o 
 -10   7   5       97.24       91.92      3.41 o 
  -9   7   5        0.17        1.64      1.25 o 
  -8   7   5       21.38       14.34      1.60 o 
  -7   7   5       50.49       53.48      4.92 o 
  -6   7   5      130.37      124.06      2.49 o 
  -5   7   5        6.05        3.34      1.16 o 
  -4   7   5       13.39       13.92      1.80 o 
  -3   7   5       23.78       29.63      1.70 o 
  -2   7   5      185.00      180.05      3.74 o 
  -1   7   5      102.43      103.90      2.58 o 
   0   7   5        6.11        2.91      0.83 o 
   1   7   5       69.36       66.81      2.59 o 
   2   7   5      153.00      156.91      3.29 o 
   3   7   5       81.64       90.49      3.09 o 
   4   7   5        4.84        2.73      1.04 o 
   5   7   5       19.57       17.20      1.41 o 
   6   7   5       24.57       27.70      1.52 o 
   7   7   5      151.68      153.69      3.10 o 
   8   7   5       17.52       11.98      1.17 o 
   9   7   5        9.58       10.18      1.23 o 
  10   7   5       28.47       28.56      1.87 o 
  11   7   5        1.23       -0.23      1.41 o 
 -12   8   5        0.44       -0.61      1.31 o 
 -11   8   5        0.91        1.06      1.55 o 
 -10   8   5       30.75       29.88      2.40 o 
  -9   8   5       21.67       18.96      1.92 o 
  -8   8   5       10.31        6.36      1.38 o 
  -7   8   5       12.70       11.84      1.47 o 
  -6   8   5        6.01        4.50      2.44 o 
  -5   8   5      728.49      708.89     10.18 o 
  -4   8   5       63.41       50.69      3.24 o 
  -3   8   5      248.63      250.97      4.77 o 
  -2   8   5      170.99      163.56      3.84 o 
  -1   8   5      142.52      120.74      2.95 o 
   0   8   5      151.61      160.84      3.43 o 
   1   8   5        2.19        3.49      1.26 o 
   2   8   5       19.78       22.07      1.63 o 
   3   8   5       30.82       33.41      2.30 o 
   4   8   5      123.64      124.41      3.25 o 
   5   8   5       90.57       80.11      2.80 o 
   6   8   5       29.86       21.34      1.88 o 
   7   8   5       10.31       12.86      1.35 o 
   8   8   5       33.75       40.23      1.74 o 
   9   8   5        1.48        0.69      1.03 o 
  10   8   5       41.05       52.05      2.28 o 
 -12   9   5        5.90        7.01      1.94 o 
 -11   9   5        0.26       -0.50      2.10 o 
 -10   9   5       25.79       28.91      2.47 o 
  -9   9   5       28.75       34.42      2.51 o 
  -8   9   5       71.82       82.58      5.53 o 
  -7   9   5      132.13      126.48      6.55 o 
  -6   9   5       22.39       18.54      3.28 o 
  -5   9   5      344.69      350.65      7.29 o 
  -4   9   5        0.01        1.18      1.35 o 
  -3   9   5      125.53      127.01      2.90 o 
  -2   9   5        1.91        0.16      0.87 o 
  -1   9   5      526.62      520.96      7.17 o 
   0   9   5        6.89        6.83      1.30 o 
   1   9   5       62.08       69.09      4.00 o 
   2   9   5       12.68        8.51      1.33 o 
   3   9   5        0.02       -0.61      1.08 o 
   4   9   5       29.13       31.79      2.13 o 
   5   9   5        6.76        6.88      1.63 o 
   6   9   5       14.01       18.20      2.03 o 
   7   9   5        2.80        1.58      1.92 o 
   8   9   5        0.50        1.43      1.47 o 
   9   9   5       59.17       69.71      3.29 o 
  10   9   5        0.00       -1.23      1.23 o 
 -11  10   5        0.24       -1.55      1.55 o 
 -10  10   5        4.21        4.47      1.65 o 
  -9  10   5        0.01       -0.18      2.58 o 
  -8  10   5       33.43       29.57      4.22 o 
  -7  10   5        1.71       -2.23      2.27 o 
  -6  10   5       26.88       21.49      3.60 o 
  -5  10   5       41.33       37.56      4.34 o 
  -4  10   5       37.09       32.80      2.43 o 
  -3  10   5       95.27       90.05      2.54 o 
  -2  10   5       50.92       52.33      2.12 o 
  -1  10   5       42.80       47.15      2.07 o 
   0  10   5        4.61        5.47      1.38 o 
   1  10   5       25.16       28.22      2.95 o 
   2  10   5        2.72        1.77      1.20 o 
   3  10   5        7.15        8.15      1.48 o 
   4  10   5       30.90       31.47      2.23 o 
   5  10   5       50.09       56.27      2.77 o 
   6  10   5        5.14        9.12      1.90 o 
   7  10   5        1.00       -0.29      2.76 o 
   8  10   5        3.02        3.79      2.32 o 
   9  10   5        9.60        9.93      3.58 o 
 -10  11   5        3.16       -2.08      2.85 o 
  -9  11   5       29.30       28.62      4.62 o 
  -8  11   5        0.03       -2.35      2.35 o 
  -7  11   5        0.83        3.31      2.57 o 
  -6  11   5        0.23       -0.22      2.25 o 
  -5  11   5        0.96        1.79      2.50 o 
  -4  11   5        4.02        5.26      1.82 o 
  -3  11   5        0.07       -0.64      1.00 o 
  -2  11   5       67.59       62.77      2.32 o 
  -1  11   5      123.15      120.81      3.05 o 
   0  11   5      138.32      123.23      3.69 o 
   1  11   5        3.30        3.54      1.87 o 
   2  11   5       85.81       86.21      3.13 o 
   3  11   5        0.25        1.34      1.37 o 
   4  11   5       21.45       19.04      2.54 o 
   5  11   5        0.12        0.48      1.63 o 
   6  11   5        0.26       -1.82      2.78 o 
   7  11   5       12.47       11.23      2.41 o 
   8  11   5        0.00       -1.02      2.92 o 
  -9  12   5        3.51        6.22      3.37 o 
  -8  12   5        0.77       -0.60      2.57 o 
  -7  12   5        1.00        0.80      2.68 o 
  -6  12   5        6.20        4.86      2.09 o 
  -5  12   5        0.22       -3.18      3.57 o 
  -4  12   5       28.59       35.29      3.29 o 
  -3  12   5        0.10       -1.36      1.52 o 
  -2  12   5       37.23       34.27      2.17 o 
  -1  12   5        3.76        4.95      1.50 o 
   0  12   5      278.56      294.74      5.10 o 
   1  12   5        3.05        5.06      1.95 o 
   2  12   5       19.52       20.84      2.62 o 
   3  12   5       33.10       27.62      2.94 o 
   4  12   5        9.61       10.86      2.35 o 
   5  12   5        2.11        2.73      1.92 o 
   6  12   5        0.63        1.45      1.94 o 
   7  12   5        0.03       -0.27      1.99 o 
  -8  13   5        0.26        3.00      3.14 o 
  -7  13   5        0.03       -0.65      1.91 o 
  -6  13   5       10.30        9.27      2.57 o 
  -5  13   5        0.35        0.46      2.40 o 
  -4  13   5        3.72        1.97      2.14 o 
  -3  13   5        4.44        7.41      2.28 o 
  -2  13   5        7.53        9.32      2.30 o 
  -1  13   5        1.89        0.15      1.26 o 
   0  13   5        1.72        0.19      1.24 o 
   1  13   5        6.34        7.30      1.74 o 
   2  13   5        3.59        3.84      2.05 o 
   3  13   5       18.05       13.70      2.54 o 
   4  13   5        1.31        3.67      2.18 o 
   5  13   5       17.58       20.44      3.01 o 
   6  13   5       13.03       17.65      2.79 o 
  -6  14   5        2.93       -1.04      2.06 o 
  -5  14   5        3.52        4.57      2.31 o 
  -4  14   5        0.13        0.04      4.16 o 
  -3  14   5        0.28        1.08      2.02 o 
  -2  14   5        4.98        6.05      2.42 o 
  -1  14   5       29.50       33.83      4.31 o 
   0  14   5       13.49       15.26      2.10 o 
   1  14   5        0.60       -0.11      1.61 o 
   2  14   5        0.00       -0.05      1.60 o 
   3  14   5        4.21        5.55      3.69 o 
   4  14   5       12.61        9.05      4.56 o 
  -4  15   5        1.90        2.52      2.41 o 
  -3  15   5        0.62        0.92      2.22 o 
  -2  15   5        2.77        3.56      2.30 o 
  -1  15   5        6.11        8.29      3.30 o 
   0  15   5        5.95        4.18      3.31 o 
   1  15   5        0.49        1.82      1.85 o 
   2  15   5        5.75        6.47      2.05 o 
 -14   0   6      149.07      183.03      7.25 o 
 -13   0   6       11.70        4.69      3.05 o 
 -12   0   6       13.74       19.10      3.22 o 
 -11   0   6        9.38       10.10      1.17 o 
 -10   0   6       66.86       64.27      2.00 o 
  -9   0   6      347.16      333.73      4.34 o 
  -8   0   6        6.87        4.82      1.09 o 
  -7   0   6      635.99      697.11      8.29 o 
  -6   0   6        3.88        7.78      0.66 o 
  -5   0   6     2815.79     2989.69     33.39 o 
  -4   0   6     1991.40     2007.10     20.22 o 
  -3   0   6      113.74      114.01      1.26 o 
  -2   0   6     2743.65     2688.47     21.62 o 
  -1   0   6       92.31       84.65      1.20 o 
   0   0   6     3629.24     3470.86     26.16 o 
   1   0   6     2132.57     2089.99     29.06 o 
   2   0   6      309.05      332.19      5.90 o 
   3   0   6      641.72      704.86      8.41 o 
   4   0   6        5.28        5.30      1.48 o 
   6   0   6      134.95      123.94      2.49 o 
   7   0   6     1242.36     1209.59     16.90 o 
   8   0   6     1519.51     1478.44     17.84 o 
   9   0   6        2.58        1.26      1.11 o 
  10   0   6       64.97       58.50      2.37 o 
  11   0   6        0.10        0.09      2.13 o 
  12   0   6        0.71       -1.80      3.01 o 
 -14   1   6       11.59       13.35      3.75 o 
 -13   1   6        2.70        1.04      1.97 o 
 -12   1   6       11.88       13.44      1.49 o 
 -11   1   6       31.47       24.49      1.44 o 
 -10   1   6        0.66       -0.58      0.58 o 
  -9   1   6       33.82       23.96      0.92 o 
  -8   1   6        0.98        0.50      0.46 o 
  -7   1   6       48.81       47.28      0.98 o 
  -6   1   6      541.73      602.29      4.59 o 
  -5   1   6      282.62      322.62      3.04 o 
  -4   1   6      189.54      181.78      1.73 o 
  -3   1   6       85.99       71.65      1.01 o 
  -2   1   6     1346.81     1315.27      9.82 o 
  -1   1   6        1.12        0.81      0.28 o 
   0   1   6        4.93        1.33      0.32 o 
   1   1   6      496.46      483.33      3.87 o 
   2   1   6      440.74      473.07      5.49 o 
   3   1   6      363.44      395.19      5.36 o 
   4   1   6      206.11      215.49      2.46 o 
   5   1   6      298.71      313.41      4.21 o 
   6   1   6        0.35        0.05      0.63 o 
   7   1   6       87.90       82.54      2.08 o 
   8   1   6       11.04       12.64      1.09 o 
   9   1   6        0.53       -0.31      0.73 o 
  10   1   6       11.07       11.73      1.73 o 
  11   1   6       38.87       39.88      2.09 o 
  12   1   6        6.98        7.25      1.50 o 
 -14   2   6        6.76        3.21      3.36 o 
 -13   2   6        2.26        1.40      2.03 o 
 -12   2   6        8.90        8.57      1.20 o 
 -11   2   6       13.68       17.10      1.30 o 
 -10   2   6        1.57       -0.11      0.82 o 
  -9   2   6       37.92       35.01      3.32 o 
  -8   2   6        3.47        0.61      0.70 o 
  -7   2   6       15.69       24.03      1.02 o 
  -6   2   6      561.64      628.02      4.71 o 
  -5   2   6      345.63      343.91      2.80 o 
  -4   2   6      573.69      556.62      5.21 o 
  -3   2   6     1722.09     1781.83     13.20 o 
  -2   2   6     4169.30     4157.06     26.11 o 
  -1   2   6     5969.82     5885.00     42.22 o 
   0   2   6     3723.00     3689.23     23.15 o 
   1   2   6      127.04      164.73      2.54 o 
   2   2   6      180.95      189.52      2.76 o 
   3   2   6     1401.31     1467.89      8.99 o 
   4   2   6      174.14      209.55      2.25 o 
   5   2   6        5.69       11.88      0.65 o 
   6   2   6      214.18      217.47      2.37 o 
   7   2   6      147.96      140.31      1.85 o 
   8   2   6      297.86      289.37      3.42 o 
   9   2   6        1.17        1.24      1.38 o 
  10   2   6       34.61       37.57      2.48 o 
  11   2   6        1.62        1.59      1.58 o 
  12   2   6       39.28       45.44      2.30 o 
 -14   3   6        0.08       -0.94      1.60 o 
 -13   3   6       15.58       12.89      1.93 o 
 -12   3   6       10.31       11.12      1.48 o 
 -11   3   6       15.59       15.69      1.48 o 
 -10   3   6        5.48        6.03      0.95 o 
  -9   3   6       22.58       18.71      1.18 o 
  -8   3   6       86.42       86.17      1.44 o 
  -7   3   6       14.17       14.72      0.75 o 
  -6   3   6       16.88       22.53      0.93 o 
  -5   3   6      485.54      528.00      4.40 o 
  -4   3   6       92.88      110.89      1.28 o 
  -3   3   6     2965.76     3045.17     21.49 o 
  -2   3   6      282.95      266.16      3.13 o 
  -1   3   6       81.58       84.40      1.37 o 
   0   3   6      389.35      408.10      4.93 o 
   1   3   6      766.53      757.89     15.27 o 
   2   3   6        1.03        1.13      1.37 o 
   3   3   6     1215.16     1289.10      8.09 o 
   4   3   6      457.82      455.96      4.55 o 
   5   3   6       12.10       12.57      0.93 o 
   6   3   6       31.79       35.11      1.37 o 
   7   3   6      172.20      176.60      2.74 o 
   8   3   6        4.51        6.30      1.10 o 
   9   3   6       25.53       24.50      1.62 o 
  10   3   6        0.96        2.91      1.15 o 
  11   3   6       48.01       55.07      2.37 o 
  12   3   6        1.67       -0.21      1.36 o 
 -14   4   6        5.82        3.54      2.00 o 
 -13   4   6        0.10       -1.23      1.23 o 
 -12   4   6        0.00       -0.12      1.40 o 
 -11   4   6       17.89       17.17      1.55 o 
 -10   4   6        1.99        3.48      1.10 o 
  -9   4   6      325.07      303.07      4.34 o 
  -8   4   6     1246.17     1208.75     13.30 o 
  -7   4   6      300.40      313.79      3.35 o 
  -6   4   6      820.67      818.57      6.76 o 
  -5   4   6      132.22      148.70      1.68 o 
  -4   4   6       23.06       57.19      3.30 o 
  -3   4   6      578.50      584.28      4.82 o 
  -2   4   6     1277.79     1460.32     11.07 o 
  -1   4   6      307.53      347.88      3.30 o 
   1   4   6       77.02       58.15      1.43 o 
   2   4   6        0.01        1.74      1.04 o 
   3   4   6      154.45      180.91      2.11 o 
   4   4   6       99.66       91.26      1.61 o 
   5   4   6        4.66        5.37      0.77 o 
   6   4   6       78.61       81.49      1.78 o 
   7   4   6        2.36        0.89      0.80 o 
   8   4   6      219.13      219.48      3.23 o 
   9   4   6        0.94        1.14      1.07 o 
  10   4   6        5.98        7.12      1.30 o 
  11   4   6        0.17        2.13      1.53 o 
  12   4   6        2.78        1.67      1.39 o 
 -14   5   6        3.86        2.44      3.97 o 
 -13   5   6        0.22       -1.27      1.27 o 
 -12   5   6        1.03       -0.64      1.10 o 
 -11   5   6       45.31       42.84      2.06 o 
 -10   5   6       12.75        9.03      1.24 o 
  -9   5   6       35.25       29.07      1.63 o 
  -8   5   6      506.37      499.87      5.82 o 
  -7   5   6       46.46       44.01      1.46 o 
  -6   5   6      293.29      268.54      3.51 o 
  -5   5   6      649.69      639.81      6.43 o 
  -4   5   6      969.18      990.15     10.82 o 
  -3   5   6      268.60      226.99      2.26 o 
  -2   5   6     2690.86     2881.61     20.99 o 
   0   5   6      635.83      670.93     10.58 o 
   1   5   6       52.12       53.33      1.16 o 
   2   5   6       36.07       36.04      1.10 o 
   3   5   6       58.16       58.32      1.63 o 
   4   5   6       46.59       54.04      1.32 o 
   5   5   6      461.23      441.96      4.30 o 
   6   5   6       34.68       28.18      1.27 o 
   7   5   6      194.23      178.42      2.79 o 
   8   5   6      162.48      165.25      3.73 o 
   9   5   6       82.43       86.24      2.71 o 
  10   5   6       15.68       14.44      1.53 o 
  11   5   6       13.81       12.82      1.60 o 
 -13   6   6       16.30       17.50      1.88 o 
 -12   6   6        0.05        3.09      1.26 o 
 -11   6   6        0.18       -1.04      1.04 o 
 -10   6   6       16.42       13.37      1.38 o 
  -9   6   6       14.27       20.91      1.46 o 
  -8   6   6      199.10      193.80      5.02 o 
  -7   6   6      628.76      603.04      8.48 o 
  -6   6   6       63.09       64.89      1.75 o 
  -5   6   6       84.85       75.32      1.71 o 
  -4   6   6        1.75        2.78      0.55 o 
  -3   6   6       27.68       18.87      0.75 o 
  -1   6   6      259.02      303.03      6.92 o 
   0   6   6       13.63       18.19      1.23 o 
   1   6   6       41.91       45.26      1.05 o 
   2   6   6       94.75       91.20      1.70 o 
   3   6   6        0.36       -0.20      0.55 o 
   4   6   6       20.46       17.54      1.11 o 
   5   6   6       90.46       89.97      1.79 o 
   6   6   6       27.14       23.07      1.20 o 
   7   6   6        8.49       11.62      1.36 o 
   8   6   6        2.72        3.19      0.96 o 
   9   6   6       34.34       33.13      1.69 o 
  10   6   6        3.80        1.35      1.19 o 
  11   6   6        0.11       -1.25      1.25 o 
 -13   7   6        7.76        6.14      1.63 o 
 -12   7   6       17.01       22.50      2.31 o 
 -11   7   6        0.61       -1.08      1.08 o 
 -10   7   6        1.04       -1.24      1.24 o 
  -9   7   6       91.91       92.61      3.85 o 
  -8   7   6        1.66        0.79      1.63 o 
  -7   7   6      446.04      443.47     18.34 o 
  -6   7   6       83.91       86.09      3.62 o 
  -5   7   6     1222.61     1231.03     11.54 o 
  -4   7   6        0.38        0.91      0.90 o 
  -3   7   6      264.21      283.68      4.77 o 
  -2   7   6       57.38       53.03      2.95 o 
  -1   7   6       71.97       71.81      3.44 o 
   0   7   6       27.63       21.85      1.44 o 
   1   7   6        9.31        5.14      1.15 o 
   2   7   6       38.65       39.76      1.93 o 
   3   7   6       23.93       25.21      1.73 o 
   4   7   6       63.07       53.50      1.70 o 
   5   7   6      175.43      176.03      3.04 o 
   6   7   6       54.74       55.56      1.65 o 
   7   7   6        4.34        5.87      0.98 o 
   8   7   6       20.12       26.93      1.52 o 
   9   7   6        9.29        9.90      1.24 o 
  10   7   6        4.45        2.14      1.28 o 
  11   7   6        5.43        3.47      1.54 o 
 -13   8   6        0.00       -1.24      2.90 o 
 -12   8   6        6.55        4.42      1.47 o 
 -11   8   6        3.63        2.41      1.60 o 
 -10   8   6       62.31       61.53      2.98 o 
  -9   8   6        6.61        8.08      1.49 o 
  -8   8   6       50.77       52.74      2.56 o 
  -7   8   6      140.78      136.85      5.99 o 
  -6   8   6        4.79        3.57      2.37 o 
  -5   8   6      293.27      295.49      5.69 o 
  -4   8   6      124.69      122.84      2.82 o 
  -3   8   6      220.33      217.13      4.35 o 
  -2   8   6        0.00        1.99      1.01 o 
  -1   8   6      105.77      107.52      4.65 o 
   0   8   6       16.77       17.76      1.71 o 
   1   8   6      433.60      428.87      7.44 o 
   2   8   6        2.08        5.02      2.32 o 
   3   8   6        0.40       -0.24      0.99 o 
   4   8   6      125.42      124.97      6.14 o 
   5   8   6        0.11       -0.42      1.14 o 
   6   8   6      127.97      121.78      3.59 o 
   7   8   6       11.87       15.03      1.46 o 
   8   8   6        3.72        3.13      1.04 o 
   9   8   6        1.64        2.53      1.12 o 
  10   8   6        0.93        1.52      1.76 o 
 -12   9   6        8.28        8.80      2.00 o 
 -11   9   6        7.22        2.81      3.17 o 
 -10   9   6        0.12       -0.60      1.99 o 
  -9   9   6       11.55       10.08      1.68 o 
  -8   9   6       25.63       22.59      3.72 o 
  -7   9   6       39.94       33.60      4.13 o 
  -6   9   6       82.36       66.83      4.92 o 
  -5   9   6      354.71      301.83      9.77 o 
  -4   9   6      174.16      181.20      3.31 o 
  -3   9   6       70.80       71.24      2.18 o 
  -2   9   6      134.79      130.30      3.13 o 
  -1   9   6        5.49        4.73      1.25 o 
   0   9   6       76.44       85.33      3.36 o 
   1   9   6       13.64       13.27      1.86 o 
   2   9   6       68.25       61.21      2.61 o 
   3   9   6       63.86       53.41      2.45 o 
   4   9   6      240.78      225.18      5.39 o 
   5   9   6        3.11        5.11      1.78 o 
   6   9   6        1.24       -1.10      1.41 o 
   7   9   6       35.35       30.42      2.44 o 
   8   9   6        0.03       -0.03      1.22 o 
   9   9   6       12.33       14.04      1.63 o 
  10   9   6        1.07        0.94      1.64 o 
 -11  10   6        0.71        3.00      1.76 o 
 -10  10   6        2.40        1.79      1.58 o 
  -9  10   6        4.82        4.96      2.84 o 
  -8  10   6       24.73       26.22      4.28 o 
  -7  10   6        1.15        1.40      2.41 o 
  -6  10   6       15.82       17.58      3.42 o 
  -5  10   6        0.07        0.87      1.50 o 
  -4  10   6        2.57        1.29      1.56 o 
  -3  10   6       91.54       89.92      2.54 o 
  -2  10   6       14.84       15.06      1.40 o 
  -1  10   6       30.11       28.62      1.77 o 
   0  10   6       57.67       53.23      2.54 o 
   1  10   6       84.31       88.07      3.02 o 
   2  10   6       22.76       22.91      2.40 o 
   3  10   6       31.74       29.41      2.17 o 
   4  10   6      157.59      174.71      7.31 o 
   5  10   6       52.05       50.20      4.01 o 
   6  10   6        0.21       -0.23      1.41 o 
   7  10   6        3.54        4.64      2.17 o 
   8  10   6        4.79        8.19      2.44 o 
   9  10   6        2.72       -2.51      2.51 o 
 -10  11   6        0.83       -0.03      2.75 o 
  -9  11   6        6.61        6.42      3.21 o 
  -8  11   6        0.06        0.85      2.70 o 
  -7  11   6       25.06       27.20      4.31 o 
  -6  11   6        3.38        3.24      2.48 o 
  -5  11   6       20.87       17.40      2.44 o 
  -4  11   6       11.89        8.16      2.65 o 
  -3  11   6       42.04       43.90      2.47 o 
  -2  11   6        1.24       -0.85      1.00 o 
  -1  11   6      123.83      128.96      3.20 o 
   0  11   6        5.08        5.67      1.58 o 
   1  11   6       28.47       27.55      2.20 o 
   2  11   6        5.44        8.44      2.07 o 
   3  11   6       11.15        9.79      2.35 o 
   4  11   6       11.04       14.92      1.93 o 
   5  11   6       52.32       50.13      3.64 o 
   6  11   6       13.54       12.38      3.91 o 
   7  11   6        0.18        0.02      1.86 o 
   8  11   6       17.77       20.82      3.28 o 
  -9  12   6        2.21        1.23      3.13 o 
  -8  12   6       31.88       37.14      5.13 o 
  -7  12   6        3.04        4.54      2.99 o 
  -6  12   6        2.82        4.24      2.01 o 
  -5  12   6        6.93        6.89      2.15 o 
  -4  12   6        0.14       -1.09      1.61 o 
  -3  12   6        0.06       -0.01      1.62 o 
  -2  12   6       17.91       15.37      1.60 o 
  -1  12   6        0.63        2.42      1.62 o 
   0  12   6       48.69       57.03      2.96 o 
   1  12   6       22.05       22.74      2.22 o 
   2  12   6        2.55        3.65      1.99 o 
   3  12   6        2.46        1.61      1.80 o 
   4  12   6       21.35       30.01      3.11 o 
   5  12   6        3.23        4.87      2.06 o 
   6  12   6       18.96       25.66      3.54 o 
   7  12   6        3.75        3.29      2.81 o 
  -8  13   6        3.86        5.96      2.63 o 
  -7  13   6        6.78        8.06      3.41 o 
  -6  13   6        2.74        2.55      2.51 o 
  -5  13   6        1.79       -1.65      1.80 o 
  -4  13   6        3.26        2.38      2.20 o 
  -3  13   6        0.98       -1.27      1.75 o 
  -2  13   6       49.16       49.79      3.87 o 
  -1  13   6        3.08        2.91      1.72 o 
   0  13   6       22.19       20.76      2.22 o 
   1  13   6        3.39        2.22      1.48 o 
   2  13   6       14.79       17.27      2.62 o 
   3  13   6        0.75        0.67      2.58 o 
   4  13   6        7.50        7.84      2.79 o 
   5  13   6        5.56        4.88      2.32 o 
   6  13   6        0.71       -1.57      2.79 o 
  -6  14   6        3.15        0.47      2.21 o 
  -5  14   6        0.27       -0.08      2.04 o 
  -4  14   6        3.46        4.83      5.99 o 
  -3  14   6       14.32       18.72      2.91 o 
  -2  14   6        2.72        2.88      2.27 o 
  -1  14   6        7.09        5.31      2.22 o 
   0  14   6        0.02        0.34      1.58 o 
   1  14   6        4.21        3.45      1.69 o 
   2  14   6       13.60       18.71      2.86 o 
   3  14   6        6.35        8.08      2.48 o 
   4  14   6       15.37       27.81      3.43 o 
  -4  15   6        0.92        1.80      2.27 o 
  -3  15   6        0.06       -2.08      2.22 o 
  -2  15   6        0.02        3.59      2.45 o 
  -1  15   6        0.00        0.50      2.24 o 
   0  15   6        9.38        6.60      3.56 o 
   1  15   6       13.04       14.77      3.46 o 
 -15   1   7        0.00        2.76      3.47 o 
 -14   1   7       31.93       29.11      4.18 o 
 -13   1   7       12.65       12.67      4.21 o 
 -12   1   7       18.10       16.29      1.53 o 
 -11   1   7       60.43       63.10      1.97 o 
 -10   1   7       43.33       37.88      1.59 o 
  -9   1   7      102.87       92.72      1.51 o 
  -8   1   7        2.61        1.52      0.46 o 
  -7   1   7       23.77       36.43      0.87 o 
  -6   1   7      203.02      191.44      2.02 o 
  -5   1   7        0.62        3.91      2.01 o 
  -4   1   7      200.40      184.21      1.52 o 
  -3   1   7      404.19      417.22      2.97 o 
  -2   1   7      518.61      508.43      3.88 o 
  -1   1   7     2656.72     2514.72     15.87 o 
   0   1   7     3334.95     3184.12     22.33 o 
   1   1   7     2778.90     2840.18     27.43 o 
   2   1   7      368.51      387.32      3.66 o 
   3   1   7      315.33      335.97      2.99 o 
   4   1   7       35.21       24.50      1.37 o 
   5   1   7      452.21      474.03      5.26 o 
   6   1   7      585.18      603.68      5.17 o 
   7   1   7      208.79      219.05      2.72 o 
   8   1   7      247.11      239.97      2.83 o 
   9   1   7        0.67        0.38      0.82 o 
  10   1   7       17.59       20.29      1.62 o 
  11   1   7       36.64       44.66      2.79 o 
  12   1   7        5.03        6.50      4.22 o 
 -14   2   7        0.03        2.55      3.31 o 
 -13   2   7        2.03       -0.97      2.48 o 
 -12   2   7        2.70        3.42      1.22 o 
 -11   2   7       15.88       21.05      1.38 o 
 -10   2   7       15.34        9.96      1.10 o 
  -9   2   7        0.63       -0.37      0.78 o 
  -8   2   7       51.37       51.03      1.49 o 
  -7   2   7       36.63       48.77      1.30 o 
  -6   2   7      877.85      929.66      6.54 o 
  -5   2   7     1720.54     1837.30     11.83 o 
  -4   2   7       37.79       36.92      1.02 o 
  -3   2   7       26.23       29.63      0.92 o 
  -2   2   7     1058.79     1080.52      7.38 o 
  -1   2   7      128.84      126.68      1.20 o 
   0   2   7       10.42        5.90      0.42 o 
   1   2   7      748.67      764.63      8.17 o 
   2   2   7      526.41      523.03      4.04 o 
   3   2   7     1507.48     1630.19     10.59 o 
   4   2   7        0.94        1.83      0.46 o 
   5   2   7      330.81      346.98      4.53 o 
   6   2   7       10.89       10.92      1.25 o 
   7   2   7      366.15      381.43      3.65 o 
   8   2   7        6.66        8.15      0.89 o 
   9   2   7       90.60       93.79      2.53 o 
  10   2   7        0.07       -1.05      1.05 o 
  11   2   7       25.27       26.57      1.94 o 
  12   2   7        5.64        7.48      1.56 o 
 -14   3   7       36.39       44.42      6.22 o 
 -13   3   7       24.99       25.68      2.23 o 
 -12   3   7        0.16       -1.04      1.04 o 
 -11   3   7      102.52      101.52      3.59 o 
 -10   3   7       61.95       57.54      1.75 o 
  -9   3   7      738.20      709.04      6.90 o 
  -8   3   7      275.60      275.85      3.63 o 
  -7   3   7      294.71      311.27      3.78 o 
  -6   3   7      343.88      328.92      2.80 o 
  -5   3   7     1461.80     1513.90     11.09 o 
  -4   3   7      151.38      186.17      1.88 o 
  -3   3   7      560.63      577.12      4.01 o 
  -2   3   7       25.97       32.74      1.96 o 
  -1   3   7      278.00      261.35      2.78 o 
   0   3   7      408.76      377.07      4.92 o 
   1   3   7     1088.83     1145.50      7.64 o 
   2   3   7      291.84      267.39      3.04 o 
   3   3   7      376.19      398.83      3.65 o 
   4   3   7      441.14      480.95     15.67 o 
   5   3   7      390.43      398.78      5.50 o 
   6   3   7      763.51      750.84      6.51 o 
   7   3   7      155.38      146.48      2.53 o 
   8   3   7      117.70      114.80      2.37 o 
   9   3   7        2.89        1.93      1.08 o 
  10   3   7        7.77       10.59      2.20 o 
  11   3   7        0.43       -0.38      1.20 o 
  12   3   7       20.38       22.66      1.95 o 
 -14   4   7        1.63        2.05      1.73 o 
 -13   4   7       15.16       15.38      2.06 o 
 -12   4   7        6.54        3.38      1.27 o 
 -11   4   7       10.13        7.69      1.46 o 
 -10   4   7       61.24       62.09      2.09 o 
  -9   4   7       63.24       67.82      2.16 o 
  -8   4   7       30.05       33.34      1.60 o 
  -7   4   7      166.56      180.91      2.34 o 
  -6   4   7        1.02        0.46      0.45 o 
  -5   4   7     1460.15     1493.76     11.35 o 
  -4   4   7     1355.89     1445.05     16.47 o 
  -3   4   7      155.30      168.71      2.14 o 
  -2   4   7      162.88      194.74      2.25 o 
  -1   4   7      193.10      197.65      2.55 o 
   0   4   7      474.65      463.13      7.42 o 
   1   4   7      753.61      797.10      7.87 o 
   2   4   7      286.37      325.32      3.07 o 
   3   4   7      598.13      615.01      5.06 o 
   4   4   7      203.03      208.82      2.56 o 
   5   4   7      356.95      368.76      3.86 o 
   6   4   7      135.83      134.30      2.31 o 
   7   4   7        2.10        0.70      0.81 o 
   8   4   7      100.87      105.12      2.89 o 
   9   4   7        3.44        3.20      1.15 o 
  10   4   7        0.62       -1.07      1.07 o 
  11   4   7        1.09        0.64      1.71 o 
 -14   5   7        1.28       -0.94      2.25 o 
 -13   5   7        3.99        5.09      1.56 o 
 -12   5   7       11.24       10.52      1.52 o 
 -11   5   7       31.61       32.47      3.05 o 
 -10   5   7        6.47        5.27      1.58 o 
  -9   5   7       12.15        8.01      1.16 o 
  -8   5   7       20.66       24.48      1.42 o 
  -7   5   7       83.94       86.91      2.00 o 
  -6   5   7      451.42      447.08      4.95 o 
  -5   5   7      900.88      861.56     10.07 o 
  -4   5   7      287.78      273.83      3.29 o 
  -3   5   7      123.52      145.80      1.72 o 
  -2   5   7       19.80       17.93      0.77 o 
  -1   5   7        2.21        7.32      0.80 o 
   0   5   7       14.41       10.92      0.80 o 
   1   5   7       20.64       22.88      0.93 o 
   2   5   7       14.47       13.17      0.84 o 
   3   5   7       95.88       89.54      2.09 o 
   4   5   7      258.44      248.67      2.88 o 
   5   5   7        0.46        0.34      0.69 o 
   6   5   7       89.71       89.43      1.96 o 
   7   5   7       42.54       45.60      2.12 o 
   8   5   7       52.09       43.74      1.77 o 
   9   5   7       20.12       19.73      1.55 o 
  10   5   7        0.21       -1.06      1.06 o 
  11   5   7        2.50        1.70      1.95 o 
 -14   6   7        0.75       -2.29      2.92 o 
 -13   6   7       31.79       29.44      2.17 o 
 -12   6   7        4.05        5.80      1.37 o 
 -11   6   7        8.41       10.31      1.40 o 
 -10   6   7        1.41        1.63      1.03 o 
  -9   6   7       35.53       32.78      2.49 o 
  -8   6   7       11.88       10.40      2.53 o 
  -7   6   7        1.09       -1.10      1.10 o 
  -6   6   7       33.88       34.09      1.82 o 
  -5   6   7      391.44      396.42      4.55 o 
  -4   6   7      356.56      405.81      6.25 o 
  -3   6   7        6.67       11.50      0.68 o 
  -2   6   7      504.34      519.96      5.56 o 
  -1   6   7      245.56      243.29      3.89 o 
   0   6   7       27.25       22.21      0.97 o 
   1   6   7      206.90      231.49      2.89 o 
   2   6   7      479.09      504.90      5.13 o 
   3   6   7        8.24        5.62      1.09 o 
   4   6   7      173.78      166.56      2.78 o 
   5   6   7      128.38      138.89      2.28 o 
   6   6   7        0.24        0.06      0.78 o 
   7   6   7       55.56       52.17      1.74 o 
   8   6   7        1.38        1.27      0.94 o 
   9   6   7       12.97        9.32      1.25 o 
  10   6   7       10.41        9.75      1.49 o 
  11   6   7        0.33       -1.40      1.40 o 
 -13   7   7        2.04        1.07      1.40 o 
 -12   7   7       27.18       23.14      1.62 o 
 -11   7   7        2.83        4.53      1.22 o 
 -10   7   7        4.26        4.46      2.02 o 
  -9   7   7      216.52      219.09      9.15 o 
  -8   7   7      119.09      115.66      3.40 o 
  -7   7   7      314.96      316.42      5.59 o 
  -6   7   7      267.91      255.74      4.69 o 
  -5   7   7      181.19      173.45      2.82 o 
  -4   7   7      117.02      106.59      1.88 o 
  -3   7   7      857.60      894.92     10.94 o 
  -2   7   7       46.61       49.38      2.81 o 
  -1   7   7       12.11        7.76      1.62 o 
   0   7   7       33.88       37.71      2.94 o 
   1   7   7        0.71        3.53      0.98 o 
   2   7   7        7.64        5.85      1.13 o 
   3   7   7       12.35       15.04      1.07 o 
   4   7   7      127.61      104.21      2.31 o 
   5   7   7        2.49        1.75      0.92 o 
   6   7   7       51.91       43.51      1.55 o 
   7   7   7       24.86       27.25      1.43 o 
   8   7   7       19.65       20.48      1.43 o 
   9   7   7        2.80        3.75      1.16 o 
  10   7   7        4.64        3.66      1.60 o 
 -13   8   7       12.03       17.50      3.34 o 
 -12   8   7        1.86        2.27      1.66 o 
 -11   8   7        0.01       -1.13      1.38 o 
 -10   8   7        7.51        4.93      2.92 o 
  -9   8   7       10.26       11.53      1.66 o 
  -8   8   7        1.04        0.36      1.08 o 
  -7   8   7       91.56       78.15      4.09 o 
  -6   8   7        2.03       -0.78      2.09 o 
  -5   8   7      419.71      360.18     10.59 o 
  -4   8   7       19.46       15.83      1.23 o 
  -3   8   7       55.65       62.75      2.44 o 
  -2   8   7       12.03       11.19      1.99 o 
  -1   8   7      528.01      527.68     11.34 o 
   0   8   7        1.04        0.92      1.16 o 
   1   8   7        1.24       -0.91      1.30 o 
   2   8   7      191.26      182.66      5.46 o 
   3   8   7      173.22      164.96      3.79 o 
   4   8   7        8.70       11.90      2.03 o 
   5   8   7        0.88        1.09      1.27 o 
   6   8   7       13.34       18.35      1.64 o 
   7   8   7        3.46        2.04      1.15 o 
   8   8   7        0.43        1.89      1.14 o 
   9   8   7        2.26        3.60      1.20 o 
  10   8   7       31.02       31.94      2.08 o 
 -12   9   7        8.61        8.63      2.81 o 
 -11   9   7        4.79        7.18      1.87 o 
 -10   9   7       21.18       25.11      2.52 o 
  -9   9   7       17.76       19.70      2.13 o 
  -8   9   7       17.78       15.50      3.41 o 
  -7   9   7       25.67       20.91      3.59 o 
  -6   9   7       41.62       39.29      4.37 o 
  -5   9   7       28.79       30.91      2.76 o 
  -4   9   7       69.44       68.63      4.59 o 
  -3   9   7      156.54      162.47      3.11 o 
  -2   9   7      161.63      160.33      3.11 o 
  -1   9   7       15.07       20.19      1.78 o 
   0   9   7      579.79      552.57      9.17 o 
   1   9   7       13.09        6.49      1.31 o 
   2   9   7       44.34       33.69      2.14 o 
   3   9   7       59.43       51.88      2.51 o 
   4   9   7        1.62        1.55      1.28 o 
   5   9   7       24.96       19.09      1.96 o 
   6   9   7        0.27        0.72      1.58 o 
   7   9   7        0.59       -0.27      1.47 o 
   8   9   7        2.71        2.85      1.36 o 
   9   9   7        0.13        0.14      1.14 o 
 -11  10   7       30.77       31.58      4.40 o 
 -10  10   7        2.16        3.15      2.23 o 
  -9  10   7        0.57        2.20      2.68 o 
  -8  10   7       40.80       39.93      4.79 o 
  -7  10   7       27.04       25.35      3.87 o 
  -6  10   7       81.83       85.81      5.85 o 
  -5  10   7       12.04       16.15      2.40 o 
  -4  10   7       38.52       42.51      3.19 o 
  -3  10   7      186.99      183.91      3.49 o 
  -2  10   7       38.85       33.94      1.85 o 
  -1  10   7      146.78      152.45      3.81 o 
   0  10   7       60.66       53.50      5.00 o 
   1  10   7       55.19       57.57      2.62 o 
   2  10   7       32.44       30.63      2.28 o 
   3  10   7        0.83        2.07      1.35 o 
   4  10   7      108.40      115.03      3.66 o 
   5  10   7        5.43        3.43      1.56 o 
   6  10   7       53.24       48.73      2.84 o 
   7  10   7        6.37       11.37      2.48 o 
   8  10   7       43.41       43.48      4.19 o 
 -10  11   7       17.44       12.56      3.72 o 
  -9  11   7        0.46       -2.14      2.14 o 
  -8  11   7        1.90       -0.04      2.67 o 
  -7  11   7        9.37        6.43      2.91 o 
  -6  11   7        0.87        2.64      1.83 o 
  -5  11   7       67.93       68.66      3.78 o 
  -4  11   7       53.98       56.11      3.72 o 
  -3  11   7       17.99       19.75      2.50 o 
  -2  11   7        9.79       10.75      1.39 o 
  -1  11   7      102.14      107.36      2.96 o 
   0  11   7       25.11       25.23      2.58 o 
   1  11   7      119.02      132.67      4.74 o 
   2  11   7        0.68       -0.91      1.35 o 
   3  11   7        1.92        1.63      1.38 o 
   4  11   7        1.03        2.75      1.53 o 
   5  11   7        2.72        4.29      1.62 o 
   6  11   7       20.24       25.35      2.96 o 
   7  11   7        2.17       -0.69      1.99 o 
   8  11   7        7.59       12.84      2.68 o 
  -9  12   7        3.19        2.14      3.09 o 
  -8  12   7        0.19        0.25      2.70 o 
  -7  12   7       43.80       37.40      3.59 o 
  -6  12   7        4.90        1.99      2.00 o 
  -5  12   7        8.43        7.26      2.19 o 
  -4  12   7        0.63       -1.19      1.73 o 
  -3  12   7       17.92       20.06      3.92 o 
  -2  12   7        0.56       -1.28      1.54 o 
  -1  12   7        0.00       -1.38      1.38 o 
   0  12   7        1.09        3.18      1.84 o 
   1  12   7       13.36       12.05      1.86 o 
   2  12   7        8.59        9.93      1.82 o 
   3  12   7        0.27       -1.71      1.71 o 
   4  12   7       23.11       29.35      3.14 o 
   5  12   7       26.92       41.17      4.10 o 
   6  12   7       35.21       45.54      3.83 o 
   7  12   7        8.02       11.18      4.64 o 
  -8  13   7       11.52       12.21      2.74 o 
  -7  13   7        0.37        3.07      2.28 o 
  -6  13   7        0.83        0.59      2.00 o 
  -5  13   7       16.65       18.16      4.88 o 
  -4  13   7       24.56       32.10      3.36 o 
  -3  13   7       28.25       43.08      3.70 o 
  -2  13   7       10.26        3.97      2.11 o 
  -1  13   7        0.04        2.00      1.93 o 
   0  13   7       10.86       13.67      2.17 o 
   1  13   7        5.01        8.90      2.29 o 
   2  13   7        0.14       -1.60      1.60 o 
   3  13   7        5.08        5.45      2.20 o 
   4  13   7        0.15        1.14      2.54 o 
   5  13   7        0.20        2.09      2.26 o 
  -6  14   7        0.51        1.07      2.26 o 
  -5  14   7        8.87        6.32      2.86 o 
  -4  14   7        0.07        1.05      2.04 o 
  -3  14   7        0.00        2.42      2.07 o 
  -2  14   7        0.99        4.15      2.31 o 
  -1  14   7        0.47        0.94      2.12 o 
   0  14   7        2.93        4.89      3.20 o 
   1  14   7        8.68       11.00      2.08 o 
   2  14   7        7.85        6.97      2.51 o 
   3  14   7       21.70       24.85      3.15 o 
   4  14   7       11.30       13.21      2.95 o 
  -3  15   7        0.00        1.57      2.23 o 
  -2  15   7       19.11       24.95      3.34 o 
  -1  15   7        0.35        1.32      3.02 o 
   0  15   7        0.26        2.80      3.28 o 
   1  15   7        5.96       12.28      3.80 o 
 -15   0   8       13.43       12.78      3.79 o 
 -14   0   8       17.59       23.51      3.88 o 
 -13   0   8        6.25       11.31      3.24 o 
 -12   0   8        2.67       10.93      2.94 o 
 -11   0   8       10.88        8.33      1.29 o 
 -10   0   8       10.75        8.99      1.43 o 
  -9   0   8      118.33      101.02      2.52 o 
  -8   0   8       31.35       31.40      1.43 o 
  -7   0   8      125.16      143.20      2.64 o 
  -6   0   8      202.42      214.01      2.73 o 
  -5   0   8      404.61      458.99      4.55 o 
  -4   0   8      361.98      326.24      3.38 o 
  -3   0   8      673.47      589.19      6.63 o 
  -2   0   8      643.78      588.41      6.62 o 
  -1   0   8      689.17      642.34      6.08 o 
   0   0   8     6796.79     6610.78     91.06 o 
   1   0   8     2342.59     2489.76     17.99 o 
   2   0   8     4518.76     4641.13     44.41 o 
   3   0   8      327.74      397.23      4.69 o 
   4   0   8      684.50      717.51      9.05 o 
   5   0   8       11.28        9.22      1.07 o 
   6   0   8      755.08      711.31     16.07 o 
   7   0   8      308.02      291.90      4.31 o 
   8   0   8        2.29        2.42      1.37 o 
   9   0   8       11.57       10.32      1.50 o 
  10   0   8        1.19       -1.34      1.34 o 
  11   0   8        0.50       -2.80      2.80 o 
 -15   1   8        5.47        4.67      3.55 o 
 -14   1   8       11.35       10.60      2.69 o 
 -13   1   8        0.34        0.22      2.62 o 
 -12   1   8        4.31        2.80      1.16 o 
 -11   1   8        8.27        7.84      1.23 o 
 -10   1   8        3.36        2.94      0.86 o 
  -9   1   8       15.69       15.91      0.81 o 
  -8   1   8       94.83      104.10      1.44 o 
  -7   1   8       49.47       58.51      1.01 o 
  -6   1   8       59.66       53.04      1.02 o 
  -5   1   8        0.29       -0.01      0.28 o 
  -4   1   8      257.58      256.21      2.41 o 
  -3   1   8        1.51        1.16      0.20 o 
  -2   1   8      121.33      112.55      1.23 o 
  -1   1   8        0.97        2.90      0.35 o 
   0   1   8     1616.60     1575.35     13.09 o 
   1   1   8      738.69      726.43      5.95 o 
   2   1   8       41.45       51.50      1.02 o 
   3   1   8        2.26        3.11      0.44 o 
   4   1   8      254.79      274.96      3.89 o 
   5   1   8      619.45      625.80      6.22 o 
   6   1   8       11.85       13.67      0.81 o 
   7   1   8      253.30      250.03      2.81 o 
   8   1   8       18.76       16.59      1.25 o 
   9   1   8        0.66       -0.76      0.78 o 
  10   1   8        1.12        0.69      1.36 o 
  11   1   8        3.89        2.97      1.75 o 
 -15   2   8       48.08       54.55      5.32 o 
 -14   2   8        4.18        5.19      3.27 o 
 -13   2   8       14.44       14.46      1.86 o 
 -12   2   8       12.50       12.42      1.43 o 
 -11   2   8      127.00      119.47      2.56 o 
 -10   2   8      243.78      215.89      3.13 o 
  -9   2   8      184.82      169.12      2.64 o 
  -8   2   8        2.04        1.82      0.66 o 
  -7   2   8       59.63       68.58      1.44 o 
  -6   2   8      207.86      233.90      2.48 o 
  -5   2   8      113.62      116.74      1.67 o 
  -4   2   8      384.34      424.03      3.69 o 
  -3   2   8       65.22       73.86      1.32 o 
  -2   2   8     1685.54     1796.94     13.54 o 
  -1   2   8     3052.47     3001.34     21.08 o 
   0   2   8      269.86      272.53      2.69 o 
   1   2   8      126.30      137.47      2.47 o 
   2   2   8      138.47      145.34      1.70 o 
   3   2   8      109.75       94.53      1.25 o 
   4   2   8      382.76      393.69      5.22 o 
   5   2   8      131.37      150.17      2.12 o 
   6   2   8      870.11      825.37      6.21 o 
   7   2   8       56.89       51.54      1.40 o 
   8   2   8        1.88        1.98      1.01 o 
   9   2   8       14.84       18.38      1.71 o 
  10   2   8        0.24        0.26      1.17 o 
  11   2   8        0.03       -1.20      1.24 o 
 -14   3   8        1.80        0.07      2.66 o 
 -13   3   8        2.91        3.42      1.60 o 
 -12   3   8        2.26        1.91      1.44 o 
 -11   3   8        3.42        3.70      1.30 o 
 -10   3   8       26.45       24.28      1.31 o 
  -9   3   8       41.56       38.23      1.56 o 
  -8   3   8      682.64      685.64      7.94 o 
  -7   3   8        4.45        5.85      0.74 o 
  -6   3   8       71.57       68.52      1.05 o 
  -5   3   8      910.55      969.32      7.46 o 
  -4   3   8      241.71      237.63      2.47 o 
  -3   3   8     4614.94     4818.84     30.21 o 
  -2   3   8     2794.41     2979.27     17.30 o 
  -1   3   8      289.16      242.14      2.64 o 
   0   3   8      337.01      322.48      3.99 o 
   1   3   8      879.73      926.74      6.42 o 
   2   3   8      125.76      126.56      1.96 o 
   3   3   8      302.78      321.59      4.95 o 
   4   3   8      174.54      186.38      2.41 o 
   5   3   8       79.67       74.47      1.43 o 
   6   3   8      362.20      365.09      6.75 o 
   7   3   8        4.46        4.51      0.94 o 
   8   3   8      146.42      146.39      2.73 o 
   9   3   8        9.14        7.22      1.33 o 
  10   3   8       12.03       10.56      1.45 o 
  11   3   8        2.08        2.33      1.38 o 
 -14   4   8        0.08       -0.30      1.64 o 
 -13   4   8       15.06       17.32      2.09 o 
 -12   4   8        1.73        2.62      1.25 o 
 -11   4   8       19.66       21.39      1.62 o 
 -10   4   8       15.13       10.62      1.26 o 
  -9   4   8       10.17        9.36      1.60 o 
  -8   4   8      320.09      294.47      4.09 o 
  -7   4   8       55.14       52.99      1.64 o 
  -6   4   8      127.32      119.71      2.12 o 
  -5   4   8      219.40      263.28      3.02 o 
  -4   4   8      271.29      244.22      2.64 o 
  -3   4   8        1.05        1.20      0.38 o 
  -2   4   8       25.80       25.57      0.86 o 
  -1   4   8       18.19       17.54      1.60 o 
   0   4   8     1720.51     1817.33     21.13 o 
   1   4   8       40.12       42.88      1.34 o 
   2   4   8      170.56      185.64      2.34 o 
   3   4   8       29.67       25.84      1.04 o 
   4   4   8       78.48       73.89      1.60 o 
   5   4   8      108.18      105.10      2.01 o 
   6   4   8        0.25        0.31      0.79 o 
   7   4   8       81.04       73.30      1.93 o 
   8   4   8       27.08       25.67      1.48 o 
   9   4   8       14.07       10.03      1.34 o 
  10   4   8        0.74       -1.16      1.16 o 
  11   4   8       22.49       27.58      1.97 o 
 -14   5   8       25.36       31.88      5.75 o 
 -13   5   8      125.90      146.14      4.28 o 
 -12   5   8        2.70        2.10      1.21 o 
 -11   5   8        0.08        2.48      1.13 o 
 -10   5   8       26.50       26.33      1.40 o 
  -9   5   8      172.14      177.46      3.23 o 
  -8   5   8       29.60       29.63      2.01 o 
  -7   5   8      652.60      611.95      6.41 o 
  -6   5   8       72.27       74.27      2.36 o 
  -5   5   8       25.25       20.50      1.07 o 
  -4   5   8      185.32      202.67      2.47 o 
  -3   5   8       72.06       76.45      1.47 o 
  -2   5   8        0.12        0.10      0.61 o 
  -1   5   8      585.00      583.15      6.18 o 
   0   5   8        3.51        4.24      0.66 o 
   1   5   8      244.61      236.57      3.32 o 
   2   5   8       78.81       64.65      1.35 o 
   3   5   8       19.16       13.03      0.94 o 
   4   5   8        3.17        2.79      0.72 o 
   5   5   8      217.07      211.52      3.56 o 
   6   5   8       14.07       11.60      1.04 o 
   7   5   8       16.97       14.94      1.22 o 
   8   5   8       18.22       15.45      1.30 o 
   9   5   8        1.99        1.40      1.03 o 
  10   5   8        9.57        9.26      1.47 o 
  11   5   8        2.84       -1.23      1.24 o 
 -14   6   8        0.34       -0.43      1.80 o 
 -13   6   8        0.87        0.88      1.37 o 
 -12   6   8        0.08        0.83      1.15 o 
 -11   6   8        0.06       -0.10      0.90 o 
 -10   6   8        4.35        5.11      1.10 o 
  -9   6   8       60.40       51.97      2.64 o 
  -8   6   8      101.06       89.61      2.97 o 
  -7   6   8      483.78      489.15      7.38 o 
  -6   6   8       86.96       90.54      2.67 o 
  -5   6   8        1.11        2.02      1.01 o 
  -4   6   8       38.31       38.73      1.03 o 
  -3   6   8       91.44       86.40      1.59 o 
  -2   6   8       77.65       75.35      2.17 o 
  -1   6   8       23.11       23.83      1.10 o 
   0   6   8      186.94      196.91      3.24 o 
   1   6   8       11.03        8.21      0.91 o 
   2   6   8       84.95       88.59      1.91 o 
   3   6   8       74.47       68.83      1.82 o 
   4   6   8       29.01       34.66      1.30 o 
   5   6   8       71.62       74.52      1.77 o 
   6   6   8        1.96        2.15      1.18 o 
   7   6   8       55.68       52.38      1.80 o 
   8   6   8       15.57       16.88      1.66 o 
   9   6   8        0.00        0.12      1.04 o 
  10   6   8       17.72       19.71      1.75 o 
 -13   7   8       26.19       26.29      2.07 o 
 -12   7   8       29.68       30.23      2.04 o 
 -11   7   8        3.38        1.35      1.15 o 
 -10   7   8        4.90        1.97      1.29 o 
  -9   7   8       20.87       22.98      2.01 o 
  -8   7   8      191.20      174.59      4.17 o 
  -7   7   8       21.26       21.22      1.79 o 
  -6   7   8      297.67      266.39      5.90 o 
  -5   7   8       62.48       69.05      2.30 o 
  -4   7   8      327.32      320.55      3.68 o 
  -3   7   8       42.39       38.29      1.17 o 
  -2   7   8       26.12       29.46      2.41 o 
  -1   7   8      201.11      201.67      5.84 o 
   0   7   8       26.32       27.89      2.72 o 
   1   7   8      191.67      183.60      3.70 o 
   2   7   8      470.49      459.80      5.03 o 
   3   7   8       69.25       73.75      1.96 o 
   4   7   8      363.72      353.12      4.55 o 
   5   7   8      132.17      139.62      3.77 o 
   6   7   8        0.27        0.91      0.83 o 
   7   7   8       29.08       31.55      1.56 o 
   8   7   8       57.60       66.29      3.45 o 
   9   7   8        0.50        2.96      1.18 o 
  10   7   8        0.63       -0.86      1.24 o 
 -13   8   8        0.04        1.36      1.39 o 
 -12   8   8        1.29        1.51      2.12 o 
 -11   8   8        3.02        1.97      1.53 o 
 -10   8   8        4.81        7.70      1.67 o 
  -9   8   8       49.15       49.62      2.60 o 
  -8   8   8        6.48        3.57      1.28 o 
  -7   8   8       42.88       43.46      4.04 o 
  -6   8   8       81.28       70.18      3.36 o 
  -5   8   8      683.04      673.69     10.89 o 
  -4   8   8       34.23       33.59      1.98 o 
  -3   8   8      817.75      815.93      7.95 o 
  -2   8   8      722.40      718.62     13.86 o 
  -1   8   8      120.12      123.22      4.96 o 
   0   8   8      100.03       87.41      3.28 o 
   1   8   8        1.39        2.24      1.10 o 
   2   8   8       31.98       33.46      2.06 o 
   3   8   8       20.21       22.59      1.91 o 
   4   8   8        2.80        1.04      2.11 o 
   5   8   8       34.87       29.31      1.66 o 
   6   8   8       42.99       40.23      1.96 o 
   7   8   8        9.15        9.17      1.39 o 
   8   8   8       32.53       31.98      1.73 o 
   9   8   8        0.57       -0.04      1.11 o 
 -12   9   8       20.31       25.70      2.61 o 
 -11   9   8        4.15        5.04      4.00 o 
 -10   9   8        7.02        4.21      1.58 o 
  -9   9   8        0.14       -1.60      2.46 o 
  -8   9   8       12.48       13.34      1.69 o 
  -7   9   8        2.50       -1.74      1.74 o 
  -6   9   8        3.89        2.84      2.15 o 
  -5   9   8      101.27       95.00      3.97 o 
  -4   9   8       81.99       72.19      3.46 o 
  -3   9   8      394.10      373.03      6.61 o 
  -2   9   8       19.63       20.80      2.82 o 
  -1   9   8      375.75      349.29      5.69 o 
   0   9   8      218.77      209.07      5.26 o 
   1   9   8      279.86      278.98      6.55 o 
   2   9   8        2.45       -0.87      1.18 o 
   3   9   8       58.20       60.39      2.65 o 
   4   9   8       83.71       90.73      3.24 o 
   5   9   8        5.08        1.57      1.46 o 
   6   9   8       31.22       29.08      2.41 o 
   7   9   8       42.56       48.96      2.33 o 
   8   9   8       30.07       31.42      2.09 o 
   9   9   8        1.53       -0.65      1.16 o 
 -11  10   8        5.05        3.12      1.73 o 
 -10  10   8       11.51       15.08      2.10 o 
  -9  10   8        5.20        6.02      2.91 o 
  -8  10   8       66.93       77.58      5.66 o 
  -7  10   8        3.51        4.44      2.52 o 
  -6  10   8       20.57       19.98      5.61 o 
  -5  10   8        0.13       -1.36      1.51 o 
  -4  10   8        2.70        3.37      1.64 o 
  -3  10   8       80.02       69.81      3.57 o 
  -2  10   8        3.68        6.59      1.23 o 
  -1  10   8       17.38       15.01      1.71 o 
   0  10   8       11.52       14.68      4.88 o 
   1  10   8        7.15       13.23      1.75 o 
   2  10   8        2.74        0.57      1.22 o 
   3  10   8       35.29       37.50      2.49 o 
   4  10   8       52.24       55.32      5.14 o 
   5  10   8        3.12        5.95      1.64 o 
   6  10   8        4.32        3.14      2.52 o 
   7  10   8        2.48        4.55      1.88 o 
   8  10   8        4.79        4.21      2.33 o 
 -10  11   8        4.85        2.38      2.83 o 
  -9  11   8        0.18        0.75      2.62 o 
  -8  11   8        5.73        4.03      2.93 o 
  -7  11   8        0.13       -1.17      1.71 o 
  -6  11   8        0.42        0.75      1.60 o 
  -5  11   8       34.65       30.03      2.94 o 
  -4  11   8        1.44        0.64      1.52 o 
  -3  11   8       26.92       25.78      5.37 o 
  -2  11   8       69.46       65.62      2.82 o 
  -1  11   8        4.64        5.39      1.52 o 
   0  11   8       19.37       21.89      2.49 o 
   1  11   8       83.21       91.87      8.34 o 
   2  11   8       20.48       18.62      2.07 o 
   3  11   8        5.23        5.85      1.69 o 
   4  11   8       42.69       44.85      2.88 o 
   5  11   8        3.99        4.04      1.77 o 
   6  11   8        6.57        8.80      2.40 o 
   7  11   8        1.10        1.42      2.33 o 
  -9  12   8        7.67       12.29      3.90 o 
  -8  12   8        3.89        2.18      2.02 o 
  -7  12   8        2.03        2.77      2.22 o 
  -6  12   8       32.05       33.33      4.01 o 
  -5  12   8        2.00       -0.57      1.64 o 
  -4  12   8       30.83       33.30      3.18 o 
  -3  12   8        3.43        2.26      1.83 o 
  -2  12   8       18.52       17.72      2.60 o 
  -1  12   8       26.43       25.01      2.65 o 
   0  12   8       84.71       82.41      4.03 o 
   1  12   8       10.69       11.76      1.90 o 
   2  12   8       43.55       44.59      2.84 o 
   3  12   8        5.92        8.19      1.89 o 
   4  12   8       77.01       78.42      4.25 o 
   5  12   8        0.63        2.99      2.17 o 
   6  12   8        3.30        4.97      2.39 o 
  -8  13   8        2.92        3.03      2.23 o 
  -7  13   8        2.00        0.40      2.03 o 
  -6  13   8        0.41        0.68      2.00 o 
  -5  13   8       14.70       13.05      2.60 o 
  -4  13   8        4.62        5.29      2.23 o 
  -3  13   8       27.86       28.71      3.23 o 
  -2  13   8        4.85        7.55      2.24 o 
  -1  13   8       41.62       37.77      4.76 o 
   0  13   8       27.81       34.15      2.28 o 
   1  13   8        7.89       10.92      2.42 o 
   2  13   8        0.02        0.44      1.91 o 
   3  13   8        0.45        2.92      2.16 o 
   4  13   8       12.87       18.91      3.01 o 
   5  13   8        9.50       12.81      2.70 o 
  -6  14   8        1.51        1.76      3.31 o 
  -5  14   8        5.48        4.49      2.44 o 
  -4  14   8        1.91       -0.23      1.97 o 
  -3  14   8        0.07        2.61      2.16 o 
  -2  14   8       11.68        9.42      3.16 o 
  -1  14   8        3.51        3.33      3.08 o 
   0  14   8        2.87        7.25      3.11 o 
   1  14   8        6.50        9.94      2.54 o 
   2  14   8        2.70        5.52      2.33 o 
   3  14   8        1.22        0.56      2.36 o 
  -3  15   8        3.47        1.62      2.41 o 
  -2  15   8        0.13       -0.24      2.44 o 
  -1  15   8        5.67        6.29      3.73 o 
   0  15   8       16.06       22.42      4.47 o 
 -15   1   9        1.13       -2.81      3.34 o 
 -14   1   9        4.16        1.42      2.20 o 
 -13   1   9       14.17       13.27      2.35 o 
 -12   1   9        7.57        5.55      1.22 o 
 -11   1   9       19.50       16.11      1.42 o 
 -10   1   9       17.91       19.85      1.61 o 
  -9   1   9      264.62      252.91      2.71 o 
  -8   1   9      176.98      168.62      1.83 o 
  -7   1   9       13.28       12.02      0.56 o 
  -6   1   9       11.07       15.29      0.65 o 
  -5   1   9      113.36      100.29      1.13 o 
  -4   1   9      293.02      279.86      2.07 o 
  -3   1   9        1.27        8.63      0.39 o 
  -2   1   9       29.90       26.54      1.01 o 
  -1   1   9        6.21        3.07      0.64 o 
   0   1   9     1250.78     1368.32     10.25 o 
   1   1   9     1425.45     1494.89      9.43 o 
   2   1   9        4.22        6.36      0.42 o 
   3   1   9      136.95      154.19      1.85 o 
   4   1   9      587.91      586.94      6.63 o 
   5   1   9      753.79      737.08      7.15 o 
   6   1   9      206.98      203.46      2.27 o 
   7   1   9      180.40      175.56      3.28 o 
   8   1   9       26.21       22.16      1.25 o 
   9   1   9       32.19       25.81      1.36 o 
  10   1   9      105.45      111.33      3.40 o 
  11   1   9        0.26       -0.75      1.43 o 
 -15   2   9        0.01       -2.87      3.37 o 
 -14   2   9        9.79        7.25      3.48 o 
 -13   2   9        0.02        0.37      1.33 o 
 -12   2   9        0.27       -1.45      2.00 o 
 -11   2   9       66.09       64.70      2.27 o 
 -10   2   9       53.08       49.98      3.07 o 
  -9   2   9       61.72       59.10      1.75 o 
  -8   2   9       31.63       31.01      1.55 o 
  -7   2   9        5.11        3.13      1.20 o 
  -6   2   9      230.22      241.14      3.20 o 
  -5   2   9     1240.30     1330.51     12.48 o 
  -4   2   9        8.22        8.36      0.58 o 
  -3   2   9      119.24      148.18      1.49 o 
  -2   2   9      280.88      297.47      2.42 o 
  -1   2   9     2718.26     2660.29     15.46 o 
   0   2   9     4383.39     4456.37     27.91 o 
   1   2   9        0.25        0.47      0.41 o 
   2   2   9      259.74      290.69      2.57 o 
   3   2   9       54.05       54.18      1.33 o 
   4   2   9      115.51      112.36      2.21 o 
   5   2   9      243.83      243.96      2.84 o 
   6   2   9       12.91       13.53      0.90 o 
   7   2   9       36.19       34.80      1.39 o 
   8   2   9       85.05       80.93      2.29 o 
   9   2   9        5.97        8.74      1.29 o 
  10   2   9        1.47        1.11      1.37 o 
  11   2   9        7.47        7.25      1.54 o 
 -14   3   9        8.62        9.78      4.00 o 
 -13   3   9       33.41       27.89      2.31 o 
 -12   3   9       96.49      106.05      3.45 o 
 -11   3   9      148.52      139.44      3.18 o 
 -10   3   9      106.50       94.15      2.13 o 
  -9   3   9        1.43       -0.81      0.81 o 
  -8   3   9       31.08       23.54      1.52 o 
  -7   3   9      131.52      141.64      2.11 o 
  -6   3   9       58.81       71.56      1.41 o 
  -5   3   9       30.19       29.46      0.83 o 
  -4   3   9      910.00     1019.60      7.99 o 
  -3   3   9       47.46       56.38      0.77 o 
  -2   3   9      528.59      595.17      4.96 o 
  -1   3   9      861.95      887.13      6.18 o 
   0   3   9      433.72      430.60      6.16 o 
   1   3   9      466.11      493.47      4.39 o 
   2   3   9      260.50      259.97      2.70 o 
   3   3   9      400.33      416.75      3.94 o 
   4   3   9      364.18      367.99      3.74 o 
   5   3   9        4.44        3.83      0.63 o 
   6   3   9      199.21      179.56      2.78 o 
   7   3   9       18.93       14.06      1.15 o 
   8   3   9        7.00        6.63      1.09 o 
   9   3   9       11.29       11.98      1.48 o 
  10   3   9        0.09        0.69      1.22 o 
  11   3   9       27.30       29.59      2.03 o 
 -14   4   9       10.50       14.38      2.15 o 
 -13   4   9        0.14       -0.24      1.52 o 
 -12   4   9       18.93       18.54      1.69 o 
 -11   4   9        0.21       -0.01      1.09 o 
 -10   4   9       22.76       21.42      1.53 o 
  -9   4   9      156.85      154.24      3.06 o 
  -8   4   9      322.30      307.61      3.58 o 
  -7   4   9      167.09      163.81      2.71 o 
  -6   4   9      158.26      183.36      2.03 o 
  -5   4   9      652.15      694.66      6.60 o 
  -4   4   9       16.31       19.74      1.84 o 
  -3   4   9      473.72      506.18      5.23 o 
  -2   4   9       79.61       95.55      1.73 o 
  -1   4   9        0.65        0.88      0.58 o 
   0   4   9      273.63      287.41      3.64 o 
   1   4   9        1.97        3.17      0.53 o 
   2   4   9      536.45      532.21      5.00 o 
   3   4   9       35.45       37.87      1.31 o 
   4   4   9      487.48      492.00      4.67 o 
   5   4   9        5.49        4.28      0.84 o 
   6   4   9       51.35       48.17      1.64 o 
   7   4   9       10.20        9.97      1.10 o 
   8   4   9       49.32       52.20      1.88 o 
   9   4   9       24.01       21.93      1.65 o 
  10   4   9        2.23        2.81      1.26 o 
  11   4   9        1.71        3.19      1.39 o 
 -14   5   9        0.10       -0.39      4.74 o 
 -13   5   9       13.40       12.94      2.02 o 
 -12   5   9        0.01       -1.09      1.09 o 
 -11   5   9       18.20       16.92      1.52 o 
 -10   5   9        0.01       -0.91      0.92 o 
  -9   5   9       17.81       22.22      1.97 o 
  -8   5   9      104.79       93.22      2.25 o 
  -7   5   9        1.47        0.84      0.79 o 
  -6   5   9       25.80       24.75      3.14 o 
  -5   5   9      138.54      142.87      2.69 o 
  -4   5   9      209.46      209.45      2.17 o 
  -3   5   9        2.75        4.96      0.56 o 
  -2   5   9        0.04        0.37      0.48 o 
  -1   5   9       84.64      108.09      2.02 o 
   0   5   9      131.05      168.42      2.68 o 
   1   5   9       53.98       50.49      1.60 o 
   2   5   9       99.15      102.50      1.79 o 
   3   5   9      193.07      176.84      2.58 o 
   4   5   9      223.27      223.82      2.91 o 
   5   5   9      104.04       94.47      1.98 o 
   6   5   9       82.27       90.99      2.08 o 
   7   5   9       25.51       27.19      1.48 o 
   8   5   9       40.41       36.39      1.72 o 
   9   5   9       21.27       19.94      1.52 o 
  10   5   9        1.80        2.61      1.33 o 
 -14   6   9       24.12       32.32      2.74 o 
 -13   6   9       31.40       33.00      3.15 o 
 -12   6   9        6.81        6.53      1.40 o 
 -11   6   9       25.05       26.98      1.88 o 
 -10   6   9        0.01       -0.52      0.93 o 
  -9   6   9      524.09      482.85      7.74 o 
  -8   6   9       87.97       88.51      3.98 o 
  -7   6   9      992.16      954.23     13.76 o 
  -6   6   9      332.29      291.73      5.03 o 
  -5   6   9      411.59      373.81      4.91 o 
  -4   6   9      166.17      160.11      1.98 o 
  -3   6   9       34.83       30.40      1.29 o 
  -2   6   9      360.86      345.37      4.39 o 
  -1   6   9       69.54       65.11      3.17 o 
   0   6   9      544.05      546.25      7.02 o 
   1   6   9       67.02       60.87      2.33 o 
   2   6   9       28.50       28.98      1.33 o 
   3   6   9        1.56        0.38      0.79 o 
   4   6   9        0.11       -0.66      0.66 o 
   5   6   9        8.45        8.30      0.96 o 
   6   6   9      150.75      141.88      2.84 o 
   7   6   9       53.38       50.27      2.60 o 
   8   6   9       28.75       24.60      1.55 o 
   9   6   9       17.70       16.29      1.55 o 
  10   6   9       17.67       16.59      1.74 o 
 -13   7   9        3.60        0.15      1.39 o 
 -12   7   9        0.30       -0.86      1.50 o 
 -11   7   9       14.91       16.56      1.98 o 
 -10   7   9        0.64        1.11      1.62 o 
  -9   7   9        7.34        7.00      1.50 o 
  -8   7   9       49.23       58.49      2.53 o 
  -7   7   9       50.65       53.59      2.43 o 
  -6   7   9      514.44      477.75     11.89 o 
  -5   7   9      392.51      392.67      5.74 o 
  -4   7   9      321.51      320.79      3.74 o 
  -3   7   9       95.58       81.12      1.53 o 
  -2   7   9      551.73      569.28      7.05 o 
  -1   7   9       15.23       14.49      1.07 o 
   0   7   9      176.65      204.20      3.59 o 
   1   7   9      131.27      126.88      2.36 o 
   2   7   9        0.44        0.82      0.76 o 
   3   7   9      148.56      141.69      4.00 o 
   4   7   9        2.08        2.03      0.92 o 
   5   7   9        0.13       -1.08      1.08 o 
   6   7   9        0.93        0.77      0.85 o 
   7   7   9        5.19        2.62      1.19 o 
   8   7   9       20.09       20.62      1.51 o 
   9   7   9       28.05       29.33      2.15 o 
  10   7   9       37.05       33.49      2.14 o 
 -13   8   9        0.95        2.31      1.48 o 
 -12   8   9       28.63       32.27      7.04 o 
 -11   8   9        0.00       -0.38      1.39 o 
 -10   8   9        3.17        0.11      2.46 o 
  -9   8   9        5.63        5.39      1.41 o 
  -8   8   9      115.51      114.92      3.45 o 
  -7   8   9       79.90       71.02      3.73 o 
  -6   8   9       56.43       46.37      1.98 o 
  -5   8   9      184.59      175.74      5.04 o 
  -4   8   9      730.12      699.00     15.43 o 
  -3   8   9      235.94      232.32      3.93 o 
  -2   8   9      271.38      260.04      5.15 o 
  -1   8   9      764.22      711.32      8.66 o 
   0   8   9      326.02      296.49      8.17 o 
   1   8   9      158.74      160.60      3.73 o 
   2   8   9       21.11       21.79      1.82 o 
   3   8   9       30.03       29.13      2.12 o 
   4   8   9        0.55        1.27      1.10 o 
   5   8   9        2.41        1.25      1.03 o 
   6   8   9        1.40        0.14      1.26 o 
   7   8   9       22.05       24.40      2.02 o 
   8   8   9       15.04       14.56      1.43 o 
   9   8   9       16.34       14.85      1.54 o 
 -12   9   9        1.36        0.54      1.63 o 
 -11   9   9        6.50        8.33      1.91 o 
 -10   9   9        0.38       -0.89      1.33 o 
  -9   9   9        0.81        0.20      1.30 o 
  -8   9   9        0.64       -0.48      1.14 o 
  -7   9   9       47.18       45.55      4.74 o 
  -6   9   9        0.00       -1.24      1.34 o 
  -5   9   9       60.42       53.88      7.65 o 
  -4   9   9        7.18        4.69      1.63 o 
  -3   9   9       78.73       69.20      3.43 o 
  -2   9   9       59.00       55.48      2.67 o 
  -1   9   9      205.06      224.37      4.53 o 
   0   9   9        0.47        0.17      1.63 o 
   1   9   9      105.72      113.41      3.45 o 
   2   9   9        3.18        1.82      1.27 o 
   3   9   9        5.41        4.85      1.51 o 
   4   9   9        5.81        5.70      1.57 o 
   5   9   9       32.65       35.81      2.50 o 
   6   9   9        0.89       -1.01      1.08 o 
   7   9   9        0.61       -0.37      1.25 o 
   8   9   9       12.93       11.89      1.94 o 
 -11  10   9        1.65        2.86      1.66 o 
 -10  10   9       16.85       19.13      2.18 o 
  -9  10   9       25.45       33.82      6.24 o 
  -8  10   9        0.10        2.63      2.70 o 
  -7  10   9       34.02       31.68      2.98 o 
  -6  10   9       23.12       19.48      2.50 o 
  -5  10   9        5.90        6.36      1.89 o 
  -4  10   9        4.31        4.24      2.74 o 
  -3  10   9       55.02       47.74      6.42 o 
  -2  10   9       52.15       51.33      2.12 o 
  -1  10   9       17.88       13.97      1.85 o 
   0  10   9       73.00       70.82      3.44 o 
   1  10   9        5.88        4.77      2.77 o 
   2  10   9       28.70       37.03      2.67 o 
   3  10   9        4.17        4.55      1.68 o 
   4  10   9        1.56        4.92      1.99 o 
   5  10   9        0.55        0.97      1.56 o 
   6  10   9        0.00       -0.71      1.59 o 
   7  10   9        0.04        1.08      2.52 o 
   8  10   9        0.85       -1.29      1.38 o 
 -10  11   9        7.87        8.02      3.41 o 
  -9  11   9       18.46       17.46      3.99 o 
  -8  11   9        6.98        7.45      2.37 o 
  -7  11   9       10.04       18.07      8.14 o 
  -6  11   9       22.42       22.91      3.09 o 
  -5  11   9        0.12       -0.64      1.54 o 
  -4  11   9        3.36        2.06      1.65 o 
  -3  11   9       33.56       38.40      3.26 o 
  -2  11   9       15.91       16.51      2.82 o 
  -1  11   9      113.00      102.69      4.08 o 
   0  11   9        0.01        0.99      1.60 o 
   1  11   9        1.38        1.43      1.60 o 
   2  11   9        7.79        8.02      1.73 o 
   3  11   9       10.09        9.52      1.79 o 
   4  11   9       37.54       41.84      2.82 o 
   5  11   9        1.32        1.39      1.67 o 
   6  11   9        0.87        2.16      2.12 o 
   7  11   9        4.11        7.82      3.34 o 
  -9  12   9        1.10        4.43      2.40 o 
  -8  12   9        2.24       -1.05      1.90 o 
  -7  12   9        2.16        0.15      2.28 o 
  -6  12   9       10.16       10.63      2.45 o 
  -5  12   9        1.97        3.31      2.44 o 
  -4  12   9        8.52       10.47      2.35 o 
  -3  12   9        6.35        2.78      2.02 o 
  -2  12   9       22.61       21.00      2.74 o 
  -1  12   9       44.88       44.47      4.91 o 
   0  12   9       40.41       45.98      2.87 o 
   1  12   9       56.12       61.95      5.51 o 
   2  12   9       11.44       15.62      2.36 o 
   3  12   9        4.87        6.62      1.82 o 
   4  12   9        2.71        3.55      4.27 o 
   5  12   9        0.33       -1.60      1.94 o 
   6  12   9       12.24       15.77      3.19 o 
  -8  13   9        0.22        3.84      2.76 o 
  -7  13   9        5.51        4.93      2.41 o 
  -6  13   9        5.15        7.24      2.35 o 
  -5  13   9        2.01        4.40      2.21 o 
  -4  13   9        0.01        0.36      1.87 o 
  -3  13   9        9.41       13.28      2.66 o 
  -2  13   9        8.56        8.33      2.44 o 
  -1  13   9        6.09        3.44      2.85 o 
   0  13   9       14.14       15.15      2.60 o 
   1  13   9        6.60       10.55      2.01 o 
   2  13   9        2.28        2.05      1.99 o 
   3  13   9        8.43       12.90      2.62 o 
   4  13   9        1.28       -1.43      2.05 o 
  -6  14   9        0.46       -0.72      2.69 o 
  -5  14   9        0.26       -0.74      2.12 o 
  -4  14   9       17.87       18.98      3.01 o 
  -3  14   9        0.18       -1.73      2.44 o 
  -2  14   9        3.15        4.74      2.32 o 
  -1  14   9        1.00        2.30      3.09 o 
   0  14   9        0.64        0.52      2.72 o 
   1  14   9        2.81        1.12      2.83 o 
   2  14   9        1.81        1.73      2.25 o 
   3  14   9        0.51       -0.37      2.35 o 
  -2  15   9        0.33        2.54      3.24 o 
 -15   0  10       21.85       18.76      3.86 o 
 -14   0  10        2.59        4.76      3.28 o 
 -13   0  10       10.28       10.73      3.22 o 
 -12   0  10        0.01        0.72      2.50 o 
 -11   0  10        0.04       -0.80      0.92 o 
 -10   0  10        5.84        5.36      1.54 o 
  -9   0  10      132.88      130.63      5.32 o 
  -8   0  10       30.46       30.41      1.43 o 
  -7   0  10        7.34       10.97      0.89 o 
  -6   0  10      292.48      310.74      4.82 o 
  -5   0  10     3492.86     3651.52     31.74 o 
  -4   0  10     1711.54     1791.55     14.88 o 
  -3   0  10     1104.83     1069.78      9.23 o 
  -2   0  10     1458.57     1375.24     11.63 o 
  -1   0  10     3009.11     3199.87     31.15 o 
   0   0  10       13.01       10.20      0.64 o 
   1   0  10       18.84       31.17      1.05 o 
   2   0  10       45.00       42.55      1.36 o 
   3   0  10       75.86       80.44      2.01 o 
   4   0  10      103.56      122.56      3.06 o 
   5   0  10       24.56       18.03      1.16 o 
   6   0  10       59.59       69.10      1.92 o 
   7   0  10       16.63       18.32      1.44 o 
   8   0  10      106.65      102.06      2.78 o 
   9   0  10       73.78       75.14      3.19 o 
  10   0  10       25.32       24.85      2.34 o 
  11   0  10        0.14       -2.78      2.78 o 
 -15   1  10       28.52       30.01      4.58 o 
 -14   1  10        4.82        6.55      3.74 o 
 -13   1  10        0.65        1.12      2.04 o 
 -12   1  10        9.45       10.92      2.11 o 
 -11   1  10        4.02        5.88      1.16 o 
 -10   1  10       50.89       55.49      2.02 o 
  -9   1  10      156.29      155.20      2.32 o 
  -8   1  10      523.55      519.92      4.79 o 
  -7   1  10       60.80       73.81      1.50 o 
  -6   1  10      951.86      939.34      5.98 o 
  -5   1  10      612.81      703.66      5.08 o 
  -4   1  10      122.03      128.61      1.22 o 
  -3   1  10      681.93      730.67      5.04 o 
  -2   1  10      163.54      165.26      1.59 o 
  -1   1  10      175.61      181.68      2.54 o 
   0   1  10      353.60      346.93      2.63 o 
   1   1  10       62.65       55.77      1.59 o 
   2   1  10      152.90      167.03      1.59 o 
   3   1  10       35.02       37.61      0.94 o 
   4   1  10        0.16        0.43      0.56 o 
   5   1  10       55.90       55.98      1.21 o 
   6   1  10        0.01       -0.13      0.59 o 
   7   1  10       10.84       10.89      0.85 o 
   8   1  10        0.07        0.21      1.04 o 
   9   1  10       15.53       12.82      1.16 o 
  10   1  10        3.80        3.11      1.45 o 
  11   1  10        1.97       -1.38      1.38 o 
 -15   2  10        0.02        5.52      3.74 o 
 -14   2  10        3.62        2.83      3.24 o 
 -13   2  10        1.09        1.76      1.17 o 
 -12   2  10       11.53       10.35      1.38 o 
 -11   2  10        8.97       13.77      1.40 o 
 -10   2  10        0.13        0.62      0.87 o 
  -9   2  10      291.60      263.02      3.35 o 
  -8   2  10       21.56       19.76      1.10 o 
  -7   2  10       47.39       43.73      1.69 o 
  -6   2  10      152.13      158.84      2.58 o 
  -5   2  10       13.26       16.62      1.04 o 
  -4   2  10       20.69       25.11      0.93 o 
  -3   2  10      114.48      120.77      1.51 o 
  -2   2  10     2025.71     2106.61     12.42 o 
  -1   2  10     2406.01     2511.96     16.08 o 
   0   2  10      234.97      254.72      2.29 o 
   1   2  10      417.61      473.18      3.94 o 
   2   2  10       12.53       13.82      1.16 o 
   3   2  10        1.97        1.40      0.57 o 
   4   2  10      115.07      107.69      2.59 o 
   5   2  10        2.24        0.70      0.60 o 
   6   2  10       46.56       46.44      1.35 o 
   7   2  10       34.44       36.59      1.32 o 
   8   2  10        2.13        1.59      1.06 o 
   9   2  10       11.58        8.37      1.54 o 
  10   2  10        0.75       -0.30      1.20 o 
  11   2  10        0.58       -1.25      1.29 o 
 -14   3  10        0.06       -1.54      1.54 o 
 -13   3  10        6.90       12.04      1.89 o 
 -12   3  10       11.74       10.48      1.75 o 
 -11   3  10       16.25       19.24      1.32 o 
 -10   3  10      385.96      386.51      4.38 o 
  -9   3  10      150.23      159.84      2.60 o 
  -8   3  10      976.99      957.22      9.28 o 
  -7   3  10       91.83       99.02      2.13 o 
  -6   3  10      413.83      426.86      4.04 o 
  -5   3  10      518.08      599.96      4.65 o 
  -4   3  10     1149.30     1317.12      9.83 o 
  -3   3  10     2235.14     2550.28     15.01 o 
  -2   3  10     1329.94     1364.67      9.13 o 
  -1   3  10     2065.25     2122.83     15.45 o 
   0   3  10     2814.79     2886.01     21.60 o 
   1   3  10        0.59       -0.23      0.39 o 
   2   3  10       52.34       55.69      1.66 o 
   3   3  10       10.86       13.88      1.07 o 
   4   3  10      188.89      189.86      6.29 o 
   5   3  10        0.97        0.83      0.59 o 
   6   3  10      260.15      254.92      4.07 o 
   7   3  10       10.44       10.77      1.12 o 
   8   3  10        0.34       -1.27      1.27 o 
   9   3  10       17.92       18.80      1.61 o 
  10   3  10        0.07        0.87      1.27 o 
  11   3  10       11.93       14.88      1.71 o 
 -14   4  10        4.23        1.23      3.23 o 
 -13   4  10       26.96       26.91      2.40 o 
 -12   4  10        1.52        1.33      1.43 o 
 -11   4  10       11.38       10.84      1.39 o 
 -10   4  10      119.10      120.63      3.74 o 
  -9   4  10      590.90      565.28      6.60 o 
  -8   4  10        2.12        1.91      1.23 o 
  -7   4  10      233.64      249.63      2.96 o 
  -6   4  10      124.15      132.33      2.25 o 
  -5   4  10      185.56      176.51      1.82 o 
  -4   4  10      237.96      262.06      3.63 o 
  -3   4  10       36.14       40.01      1.07 o 
  -2   4  10      283.20      330.53      5.35 o 
  -1   4  10       17.67       16.46      1.33 o 
   0   4  10      193.30      223.73      2.64 o 
   1   4  10      111.92      105.03      1.76 o 
   2   4  10       12.01       15.87      1.01 o 
   3   4  10        8.71        5.79      0.82 o 
   4   4  10      282.01      276.44      3.62 o 
   5   4  10       12.31       12.59      1.04 o 
   6   4  10       11.50        9.06      1.02 o 
   7   4  10      173.03      166.15      2.90 o 
   8   4  10       53.02       53.26      1.90 o 
   9   4  10        0.21        0.66      1.18 o 
  10   4  10       17.60       20.56      2.31 o 
 -14   5  10       12.37       14.60      2.18 o 
 -13   5  10        6.10        5.78      1.81 o 
 -12   5  10        1.64        1.71      1.19 o 
 -11   5  10        1.34       -0.33      1.11 o 
 -10   5  10      128.32      122.17      2.87 o 
  -9   5  10       29.46       31.01      1.68 o 
  -8   5  10      209.22      204.69      3.35 o 
  -7   5  10       15.17       13.15      1.46 o 
  -6   5  10      228.87      218.92      4.19 o 
  -5   5  10      105.14       97.57      2.23 o 
  -4   5  10      184.44      176.15      2.52 o 
  -3   5  10        5.27        2.28      0.66 o 
  -2   5  10      599.37      648.38      6.96 o 
  -1   5  10       15.05        9.34      0.83 o 
   0   5  10       53.04       44.85      1.89 o 
   1   5  10        2.13        6.07      1.16 o 
   2   5  10       35.00       32.11      1.26 o 
   3   5  10      140.68      137.39      2.20 o 
   4   5  10       44.48       43.74      1.47 o 
   5   5  10        6.96        4.71      0.89 o 
   6   5  10      221.18      215.88      3.37 o 
   7   5  10       10.23       12.55      1.23 o 
   8   5  10       20.04       24.91      1.55 o 
   9   5  10       10.59        9.55      1.33 o 
  10   5  10        8.29       10.11      1.53 o 
 -14   6  10       11.21       11.02      2.16 o 
 -13   6  10        2.82        2.10      3.40 o 
 -12   6  10       13.78       13.81      1.60 o 
 -11   6  10        6.61        7.55      1.87 o 
 -10   6  10        0.65        0.34      0.87 o 
  -9   6  10       25.89       16.16      1.83 o 
  -8   6  10        1.05        0.31      1.05 o 
  -7   6  10      115.66       96.91      3.04 o 
  -6   6  10      241.25      230.19      3.80 o 
  -5   6  10      241.68      243.41      4.08 o 
  -4   6  10       15.19       19.67      0.98 o 
  -3   6  10        7.20        6.65      1.19 o 
  -2   6  10      295.60      258.90      3.21 o 
  -1   6  10      344.71      322.61      4.17 o 
   0   6  10      201.56      208.27      3.75 o 
   1   6  10      180.05      180.58      3.15 o 
   2   6  10       65.30       58.78      1.78 o 
   3   6  10       12.90       14.32      1.20 o 
   4   6  10       66.55       60.48      1.70 o 
   5   6  10        8.30        7.31      0.98 o 
   6   6  10        4.38        4.70      1.05 o 
   7   6  10        1.65        2.34      0.99 o 
   8   6  10       29.38       28.79      1.68 o 
   9   6  10       76.41       81.23      2.42 o 
  10   6  10        7.19        3.01      2.36 o 
 -13   7  10        7.51        8.90      1.65 o 
 -12   7  10        0.01        0.42      1.25 o 
 -11   7  10        8.54        6.23      1.61 o 
 -10   7  10       38.92       39.31      3.13 o 
  -9   7  10      184.90      182.31      4.48 o 
  -8   7  10       26.39       30.26      2.12 o 
  -7   7  10      170.20      160.49      3.87 o 
  -6   7  10      169.25      167.90      3.33 o 
  -5   7  10       58.40       53.24      2.09 o 
  -4   7  10      454.72      423.32      5.46 o 
  -3   7  10        6.19        4.17      0.73 o 
  -2   7  10      133.29      122.77      2.24 o 
  -1   7  10      381.73      369.67      5.37 o 
   0   7  10      195.81      188.21      3.61 o 
   1   7  10       69.93       66.81      1.87 o 
   2   7  10       64.40       67.22      2.04 o 
   3   7  10        4.03        4.49      1.02 o 
   4   7  10        5.06        5.86      1.29 o 
   5   7  10       48.34       48.28      2.00 o 
   6   7  10       54.30       54.87      1.89 o 
   7   7  10        2.24        1.50      1.01 o 
   8   7  10       21.83       20.58      1.58 o 
   9   7  10        0.39       -1.14      1.14 o 
 -13   8  10        0.31        1.30      2.28 o 
 -12   8  10        4.19        7.80      1.92 o 
 -11   8  10        5.07        2.51      1.50 o 
 -10   8  10       16.21       15.82      1.96 o 
  -9   8  10        1.22        1.33      1.26 o 
  -8   8  10        0.09        0.75      1.14 o 
  -7   8  10       47.28       45.44      2.07 o 
  -6   8  10       33.71       27.65      1.73 o 
  -5   8  10      110.82       94.71      2.53 o 
  -4   8  10       33.45       26.08      2.45 o 
  -3   8  10       16.93       12.30      1.43 o 
  -2   8  10      106.64      109.54      2.98 o 
  -1   8  10       22.29       22.33      2.13 o 
   0   8  10      151.94      152.22      4.46 o 
   1   8  10      407.88      411.54      6.32 o 
   2   8  10      215.14      207.81      4.43 o 
   3   8  10       27.67       33.38      1.68 o 
   4   8  10       90.70       85.02      2.38 o 
   5   8  10        1.29        0.96      1.36 o 
   6   8  10       33.42       30.20      1.92 o 
   7   8  10       19.29       19.84      1.49 o 
   8   8  10        1.69        1.67      1.19 o 
   9   8  10        1.20        0.16      1.21 o 
 -12   9  10        3.75        8.13      1.98 o 
 -11   9  10        6.17        6.56      2.80 o 
 -10   9  10        3.24        4.57      1.59 o 
  -9   9  10       33.84       37.07      2.57 o 
  -8   9  10        7.81       11.23      2.26 o 
  -7   9  10       16.54       15.35      1.51 o 
  -6   9  10       79.14       67.12      3.49 o 
  -5   9  10      190.06      190.74      5.55 o 
  -4   9  10      128.38      119.21      4.29 o 
  -3   9  10       40.49       45.99      3.05 o 
  -2   9  10       30.50       30.98      2.04 o 
  -1   9  10        2.04        0.09      1.32 o 
   0   9  10      146.18      150.68      4.53 o 
   1   9  10      223.90      231.41      4.82 o 
   2   9  10       57.55       59.08      2.72 o 
   3   9  10       74.58       68.35      2.89 o 
   4   9  10        0.99       -0.94      1.33 o 
   5   9  10        1.25        1.82      1.39 o 
   6   9  10        0.18       -1.14      1.14 o 
   7   9  10       56.09       59.46      2.52 o 
   8   9  10        1.63        2.11      1.93 o 
 -11  10  10        3.79        5.41      1.79 o 
 -10  10  10        0.87        1.98      1.62 o 
  -9  10  10        6.13        6.77      1.64 o 
  -8  10  10        0.93        2.33      1.95 o 
  -7  10  10       20.58       17.18      2.47 o 
  -6  10  10       12.91       11.61      2.09 o 
  -5  10  10        7.27        5.56      1.90 o 
  -4  10  10      204.14      202.42      5.91 o 
  -3  10  10       24.95       28.26      2.81 o 
  -2  10  10        5.13        3.70      3.29 o 
  -1  10  10        1.59       -0.22      1.42 o 
   0  10  10       14.06       13.97      2.07 o 
   1  10  10        0.18        0.83      1.35 o 
   2  10  10       17.85       18.55      2.01 o 
   3  10  10       43.51       39.40      2.61 o 
   4  10  10        1.62        0.65      1.50 o 
   5  10  10        5.40        3.64      2.35 o 
   6  10  10       10.49       11.66      2.10 o 
   7  10  10        0.58        1.03      1.39 o 
 -10  11  10       15.71       14.79      4.03 o 
  -9  11  10        2.21        0.91      1.94 o 
  -8  11  10        0.12        1.52      2.61 o 
  -7  11  10        1.98        4.45      2.10 o 
  -6  11  10        1.75        0.91      2.71 o 
  -5  11  10       15.63       21.67      7.52 o 
  -4  11  10       23.01       26.89      2.85 o 
  -3  11  10       24.45       20.92      2.66 o 
  -2  11  10       34.01       40.89      3.33 o 
  -1  11  10       50.23       63.88      5.08 o 
   0  11  10        6.02        5.28      2.03 o 
   1  11  10      101.31      103.46      3.53 o 
   2  11  10        1.80        3.28      1.57 o 
   3  11  10       46.53       49.82      3.01 o 
   4  11  10        0.61        3.39      1.70 o 
   5  11  10       13.42       16.22      2.34 o 
   6  11  10       38.81       47.08      3.18 o 
  -9  12  10        7.44        8.88      2.76 o 
  -8  12  10       13.54       13.02      2.75 o 
  -7  12  10        4.73        6.08      2.80 o 
  -6  12  10       37.11       37.86      3.47 o 
  -5  12  10        5.15        4.44      2.00 o 
  -4  12  10        0.64        0.53      1.68 o 
  -3  12  10        2.58        2.96      1.90 o 
  -2  12  10        1.08        0.09      1.81 o 
  -1  12  10        0.81        2.28      2.62 o 
   0  12  10        1.02        2.38      2.60 o 
   1  12  10        2.15        0.00      1.49 o 
   2  12  10       16.05       20.19      2.21 o 
   3  12  10        2.17        1.63      1.84 o 
   4  12  10       27.37       31.61      2.71 o 
   5  12  10        0.01        1.54      2.20 o 
  -8  13  10       12.20       21.63      6.60 o 
  -7  13  10        0.08       -1.12      3.43 o 
  -6  13  10       14.68       11.60      2.51 o 
  -5  13  10        3.94        4.39      2.05 o 
  -4  13  10        1.15       -0.20      2.23 o 
  -3  13  10       29.51       25.45      3.13 o 
  -2  13  10       27.30       30.61      4.69 o 
  -1  13  10        7.32        4.52      2.97 o 
   0  13  10       16.29       14.14      2.74 o 
   1  13  10        0.20       -1.56      2.28 o 
   2  13  10        1.18        3.26      2.13 o 
   3  13  10        0.30        1.38      2.39 o 
   4  13  10       24.43       28.63      3.42 o 
  -6  14  10        0.15        0.63      2.41 o 
  -5  14  10        0.12        1.22      2.92 o 
  -4  14  10        1.63        4.36      2.31 o 
  -3  14  10        0.48       -1.87      1.87 o 
  -2  14  10        4.38        8.98      3.36 o 
  -1  14  10        6.07        3.17      2.99 o 
   0  14  10        0.01        0.56      2.97 o 
   1  14  10        0.50        3.38      3.32 o 
   2  14  10        6.77        8.79      3.75 o 
 -15   1  11       15.02       16.16      3.96 o 
 -14   1  11        0.11        1.60      2.16 o 
 -13   1  11        4.29        3.35      2.12 o 
 -12   1  11       13.89       16.03      1.63 o 
 -11   1  11        1.02        3.68      1.15 o 
 -10   1  11      131.92      141.71      2.89 o 
  -9   1  11        3.42        1.92      0.83 o 
  -8   1  11        1.10       -0.09      0.48 o 
  -7   1  11       97.59      112.46      2.17 o 
  -6   1  11       16.39       18.90      0.72 o 
  -5   1  11     1881.48     2040.21     13.27 o 
  -4   1  11      412.00      459.36      3.43 o 
  -3   1  11       15.53       14.63      0.56 o 
  -2   1  11       14.64       11.95      0.56 o 
  -1   1  11     1909.49     2022.75     14.97 o 
   0   1  11     1006.05      990.41      6.77 o 
   1   1  11      283.83      264.54      2.08 o 
   2   1  11       17.28       18.58      0.66 o 
   3   1  11      155.84      154.52      1.67 o 
   4   1  11      540.08      505.79      3.86 o 
   5   1  11       85.63       83.40      2.51 o 
   6   1  11        3.59        4.04      0.75 o 
   7   1  11       31.03       29.56      1.18 o 
   8   1  11       72.09       68.91      2.94 o 
   9   1  11       54.49       52.20      2.20 o 
  10   1  11        8.33        4.30      1.53 o 
 -15   2  11        5.37        7.30      3.81 o 
 -14   2  11        4.55        6.79      3.50 o 
 -13   2  11        8.89        8.86      1.44 o 
 -12   2  11        0.73       -0.60      1.12 o 
 -11   2  11        0.07        1.77      1.13 o 
 -10   2  11       97.53      105.19      2.62 o 
  -9   2  11        0.01       -0.79      0.79 o 
  -8   2  11      418.81      425.42      4.42 o 
  -7   2  11       13.96       15.27      1.50 o 
  -6   2  11      756.42      838.89      7.06 o 
  -5   2  11       10.91       13.13      0.95 o 
  -4   2  11      378.24      430.48      4.60 o 
  -3   2  11      305.12      316.53      3.04 o 
  -2   2  11      112.60      119.91      1.38 o 
  -1   2  11      358.22      349.68      3.52 o 
   0   2  11      146.87      131.86      1.63 o 
   1   2  11      664.19      670.18      4.95 o 
   2   2  11        8.39        5.05      0.60 o 
   3   2  11      643.72      610.68      6.36 o 
   4   2  11      519.17      507.87      4.77 o 
   5   2  11       36.07       33.71      1.18 o 
   6   2  11       84.53       85.43      1.72 o 
   7   2  11        0.76        0.62      0.73 o 
   8   2  11       38.96       37.47      1.87 o 
   9   2  11        7.10        7.58      1.37 o 
  10   2  11        3.70        1.95      1.35 o 
 -14   3  11       14.10       15.04      2.06 o 
 -13   3  11        3.72        4.35      1.64 o 
 -12   3  11        0.11       -1.33      1.33 o 
 -11   3  11       43.36       44.79      2.00 o 
 -10   3  11       54.92       63.72      1.92 o 
  -9   3  11     1229.22     1167.95      9.63 o 
  -8   3  11        7.34        9.40      2.58 o 
  -7   3  11      117.78      114.28      2.32 o 
  -6   3  11      107.92      131.40      2.99 o 
  -5   3  11        3.12        1.02      0.46 o 
  -4   3  11       91.77       96.33      1.41 o 
  -3   3  11       19.02       18.32      0.74 o 
  -2   3  11       60.08       49.39      0.90 o 
  -1   3  11     2834.76     2877.22     20.33 o 
   0   3  11      128.93       93.50      1.37 o 
   1   3  11       19.13       20.51      0.75 o 
   2   3  11      411.97      419.34      4.64 o 
   3   3  11       10.34        8.83      0.75 o 
   4   3  11      583.16      577.79      4.67 o 
   5   3  11        0.48        0.15      0.59 o 
   6   3  11       44.42       42.72      1.61 o 
   7   3  11      109.14      103.68      2.35 o 
   8   3  11       30.96       31.26      1.66 o 
   9   3  11       86.16       92.67      2.70 o 
  10   3  11        4.24        3.76      1.40 o 
 -14   4  11        8.64        7.51      1.91 o 
 -13   4  11       70.17       71.33      6.17 o 
 -12   4  11        7.43        1.77      1.48 o 
 -11   4  11      174.51      159.19      3.41 o 
 -10   4  11       77.62       78.10      2.37 o 
  -9   4  11      643.24      619.86      7.06 o 
  -8   4  11       42.55       35.89      1.75 o 
  -7   4  11      197.64      169.04      2.26 o 
  -6   4  11        0.10        0.94      0.58 o 
  -5   4  11        5.83        5.17      0.62 o 
  -4   4  11      165.24      164.69      2.02 o 
  -3   4  11        2.48        2.07      0.35 o 
  -2   4  11        1.89        0.26      0.46 o 
  -1   4  11      129.39      135.38      1.86 o 
   0   4  11      239.60      231.03      2.71 o 
   1   4  11       39.40       36.46      1.58 o 
   2   4  11      214.13      210.54      3.72 o 
   3   4  11       35.12       33.90      1.67 o 
   4   4  11      468.78      441.49      4.55 o 
   5   4  11        0.83        0.10      0.76 o 
   6   4  11       14.59       12.64      1.12 o 
   7   4  11       22.08       20.70      1.38 o 
   8   4  11        0.02        0.49      1.03 o 
   9   4  11        0.74        0.46      1.22 o 
  10   4  11        0.20       -1.25      1.25 o 
 -14   5  11        1.38        1.46      2.11 o 
 -13   5  11        0.07       -1.54      1.54 o 
 -12   5  11        0.36       -0.48      1.41 o 
 -11   5  11       10.65        9.59      1.35 o 
 -10   5  11        0.07       -0.02      1.02 o 
  -9   5  11       91.89       74.13      2.20 o 
  -8   5  11      111.67      107.31      3.14 o 
  -7   5  11      680.08      683.36      9.30 o 
  -6   5  11      522.55      488.95      6.79 o 
  -5   5  11       98.94      103.73      2.70 o 
  -4   5  11       17.74       15.60      1.10 o 
  -3   5  11      113.52      108.11      1.85 o 
  -2   5  11       22.30       30.95      1.59 o 
  -1   5  11      228.99      214.53      3.23 o 
   0   5  11       61.65       59.77      1.76 o 
   1   5  11      356.15      366.11      4.85 o 
   2   5  11      122.51      131.40      2.27 o 
   3   5  11       42.62       40.38      1.71 o 
   4   5  11       84.45       77.63      1.90 o 
   5   5  11        0.01       -0.71      0.71 o 
   6   5  11        1.30        0.74      0.91 o 
   7   5  11        0.50        0.17      0.95 o 
   8   5  11       32.67       39.27      2.77 o 
   9   5  11       58.17       66.23      2.30 o 
  10   5  11       16.96       19.02      1.83 o 
 -14   6  11        1.59        0.91      1.78 o 
 -13   6  11       23.34       27.59      2.48 o 
 -12   6  11        5.26        2.22      1.23 o 
 -11   6  11       10.61       10.10      1.39 o 
 -10   6  11       13.23       12.72      1.38 o 
  -9   6  11        3.98        6.82      1.45 o 
  -8   6  11       74.25       80.41      3.67 o 
  -7   6  11       53.31       58.18      2.95 o 
  -6   6  11        3.93        3.63      0.96 o 
  -5   6  11        0.03       -0.70      0.70 o 
  -4   6  11       10.11       11.49      1.67 o 
  -3   6  11      100.75       97.15      2.25 o 
  -2   6  11      147.32      156.46      2.70 o 
  -1   6  11       11.94       11.88      1.01 o 
   0   6  11       92.13       85.91      2.21 o 
   1   6  11       33.46       31.38      1.62 o 
   2   6  11       56.55       55.57      2.34 o 
   3   6  11       12.50       12.99      1.40 o 
   4   6  11       50.83       46.16      1.59 o 
   5   6  11       96.10       94.41      2.16 o 
   6   6  11      124.35      120.33      2.51 o 
   7   6  11       18.77       17.46      1.68 o 
   8   6  11       26.64       26.85      1.69 o 
   9   6  11       19.38       17.08      1.69 o 
 -13   7  11        3.56        4.07      1.78 o 
 -12   7  11       14.65       12.21      1.63 o 
 -11   7  11        3.58        2.01      1.41 o 
 -10   7  11        0.09        1.04      1.69 o 
  -9   7  11        4.98        4.48      2.22 o 
  -8   7  11        6.58        9.49      1.92 o 
  -7   7  11       85.07       85.56      2.52 o 
  -6   7  11        9.16        5.93      1.07 o 
  -5   7  11        0.01       -0.76      0.76 o 
  -4   7  11      102.25       89.11      2.32 o 
  -3   7  11       12.67       12.81      1.17 o 
  -2   7  11       24.33       24.71      1.34 o 
  -1   7  11       74.02       75.51      2.07 o 
   0   7  11       66.54       69.39      2.14 o 
   1   7  11      107.91      113.91      2.45 o 
   2   7  11      425.93      422.37      5.12 o 
   3   7  11       41.23       44.49      2.56 o 
   4   7  11        7.01        7.02      1.16 o 
   5   7  11        2.87        2.25      1.11 o 
   6   7  11        7.82        8.11      1.14 o 
   7   7  11        1.75        1.17      1.20 o 
   8   7  11        7.64        7.89      1.35 o 
   9   7  11        3.91        3.92      1.28 o 
 -13   8  11       23.01       22.71      3.77 o 
 -12   8  11       11.47       15.47      2.21 o 
 -11   8  11        1.46        0.84      1.49 o 
 -10   8  11        0.42        1.47      2.11 o 
  -9   8  11        1.66        1.99      1.28 o 
  -8   8  11      113.08      103.06      3.37 o 
  -7   8  11       37.58       39.58      1.99 o 
  -6   8  11      222.16      201.17      4.44 o 
  -5   8  11      192.61      171.09      3.38 o 
  -4   8  11      330.09      323.04      5.25 o 
  -3   8  11        8.58        9.91      1.15 o 
  -2   8  11      131.29      128.05      3.39 o 
  -1   8  11        0.14       -1.16      1.16 o 
   0   8  11       37.24       33.43      3.04 o 
   1   8  11       69.15       73.33      2.23 o 
   2   8  11       72.72       68.31      2.11 o 
   3   8  11        1.55        1.04      0.99 o 
   4   8  11       22.79       17.19      1.49 o 
   5   8  11        5.16        8.30      1.34 o 
   6   8  11       24.43       28.47      1.93 o 
   7   8  11       10.71        7.25      1.24 o 
   8   8  11       17.36       20.82      1.65 o 
 -12   9  11        4.51        5.71      1.89 o 
 -11   9  11       30.51       30.85      2.61 o 
 -10   9  11        9.93        4.57      1.63 o 
  -9   9  11        8.25        8.12      1.66 o 
  -8   9  11       47.13       45.15      2.29 o 
  -7   9  11       13.14        9.03      1.31 o 
  -6   9  11        1.77        5.97      1.84 o 
  -5   9  11       14.18       14.79      2.15 o 
  -4   9  11        0.00        1.02      1.43 o 
  -3   9  11       68.12       68.27      4.59 o 
  -2   9  11       90.91       90.51      5.74 o 
  -1   9  11      270.56      268.94      5.96 o 
   0   9  11       14.49       16.33      2.13 o 
   1   9  11        0.08        0.68      1.25 o 
   2   9  11        1.41        1.83      1.37 o 
   3   9  11       38.64       36.96      3.10 o 
   4   9  11       11.92       11.20      1.35 o 
   5   9  11       16.51       16.48      1.59 o 
   6   9  11        2.75        2.47      1.32 o 
   7   9  11       35.20       40.85      2.37 o 
   8   9  11        0.16        0.20      1.45 o 
 -11  10  11        1.73       -0.27      1.51 o 
 -10  10  11       21.53       26.79      2.49 o 
  -9  10  11       23.01       21.21      2.52 o 
  -8  10  11       84.99       73.93      4.17 o 
  -7  10  11        0.14       -0.83      1.53 o 
  -6  10  11       30.47       31.35      2.98 o 
  -5  10  11        1.17        0.55      1.53 o 
  -4  10  11        5.33        4.95      1.82 o 
  -3  10  11      134.59      128.81      4.65 o 
  -2  10  11        0.31       -0.78      1.41 o 
  -1  10  11       16.33       18.68      3.23 o 
   0  10  11       19.76       24.37      2.11 o 
   1  10  11       78.54       79.41      3.05 o 
   2  10  11        0.55       -1.29      1.29 o 
   3  10  11        0.19       -1.14      1.82 o 
   4  10  11        0.02       -0.93      1.44 o 
   5  10  11        0.29       -1.54      1.54 o 
   6  10  11        0.00        0.49      1.52 o 
   7  10  11        4.67        4.70      1.59 o 
 -10  11  11        0.00       -1.35      1.56 o 
  -9  11  11        0.10       -0.18      3.25 o 
  -8  11  11        1.99        0.83      2.25 o 
  -7  11  11       33.64       31.97      7.91 o 
  -6  11  11       17.04       16.27      2.61 o 
  -5  11  11       25.01       26.21      2.86 o 
  -4  11  11       37.56       36.88      3.16 o 
  -3  11  11       17.93       20.25      2.65 o 
  -2  11  11        1.96       -0.07      2.14 o 
  -1  11  11        5.55        9.25      2.97 o 
   0  11  11        0.51        0.42      1.34 o 
   1  11  11       18.82       21.63      2.14 o 
   2  11  11        0.01       -0.24      1.47 o 
   3  11  11       15.41       15.71      2.16 o 
   4  11  11        3.40        5.61      1.89 o 
   5  11  11        1.09        3.68      2.33 o 
   6  11  11        0.04        4.26      2.04 o 
  -9  12  11        0.41       -0.31      2.10 o 
  -8  12  11        2.28        2.68      2.01 o 
  -7  12  11        0.56       -0.61      1.77 o 
  -6  12  11        0.44       -0.71      1.90 o 
  -5  12  11        3.19        2.56      1.89 o 
  -4  12  11        0.01        2.35      1.79 o 
  -3  12  11       27.06       32.44      3.29 o 
  -2  12  11       17.60       29.92      4.33 o 
  -1  12  11       25.08       27.73      4.30 o 
   0  12  11        2.72        5.19      2.19 o 
   1  12  11       15.92       18.80      2.98 o 
   2  12  11        4.88       10.62      1.96 o 
   3  12  11        0.31       -0.18      1.63 o 
   4  12  11        0.85        3.12      2.09 o 
   5  12  11        4.82        5.22      4.90 o 
  -8  13  11       22.63       24.06      3.31 o 
  -7  13  11        1.25        2.63      2.61 o 
  -6  13  11        5.93        4.02      2.13 o 
  -5  13  11        0.49       -1.72      1.72 o 
  -4  13  11        0.00       -1.56      1.56 o 
  -3  13  11        0.36        0.82      2.00 o 
  -2  13  11        0.56        1.01      2.55 o 
  -1  13  11        1.01        0.12      2.58 o 
   0  13  11        4.48        2.78      2.22 o 
   1  13  11        7.42       15.24      3.00 o 
   2  13  11       43.64       52.68      4.74 o 
   3  13  11       16.32       26.73      3.30 o 
  -5  14  11       15.05       19.27      3.13 o 
  -4  14  11       14.29       15.54      2.90 o 
  -3  14  11        2.68        6.97      2.38 o 
  -2  14  11        0.68        5.07      3.13 o 
  -1  14  11        0.27       -0.02      2.19 o 
   0  14  11       18.54       17.09      4.11 o 
   1  14  11        2.25       -1.09      2.71 o 
 -15   0  12        0.66        0.08      3.18 o 
 -14   0  12       43.27       46.24      4.58 o 
 -13   0  12       12.32        8.51      3.19 o 
 -12   0  12      158.91      162.89      6.41 o 
 -11   0  12      346.22      320.48      8.52 o 
 -10   0  12      365.07      370.19      6.01 o 
  -9   0  12      451.02      449.17      6.27 o 
  -8   0  12       40.15       37.00      2.01 o 
  -7   0  12       23.49       22.65      1.43 o 
  -6   0  12      165.40      173.54      2.06 o 
  -5   0  12       10.27       13.67      0.78 o 
  -4   0  12      580.18      622.23      5.91 o 
  -3   0  12      102.86      109.05      1.76 o 
  -2   0  12      125.35      117.18      2.21 o 
  -1   0  12       90.39       86.14      1.50 o 
   0   0  12       99.77       87.51      1.57 o 
   1   0  12       97.06      101.03      6.39 o 
   2   0  12       13.30       11.35      1.13 o 
   3   0  12      103.96       98.66      2.78 o 
   4   0  12      122.64      111.41      2.16 o 
   5   0  12      106.49      118.89      2.36 o 
   6   0  12      140.53      142.97      2.72 o 
   7   0  12       66.38       65.31      3.73 o 
   8   0  12      105.21       96.88      3.48 o 
   9   0  12        4.47        3.09      1.58 o 
  10   0  12        0.09        4.09      3.45 o 
 -15   1  12        2.11        0.26      3.41 o 
 -14   1  12        2.66        0.72      2.17 o 
 -13   1  12       21.90       22.42      2.52 o 
 -12   1  12       21.01       22.01      1.67 o 
 -11   1  12      175.26      190.18      3.50 o 
 -10   1  12        7.36        6.59      1.18 o 
  -9   1  12       81.71       80.71      2.24 o 
  -8   1  12      466.94      469.87      4.68 o 
  -7   1  12       26.06       31.09      1.33 o 
  -6   1  12      494.87      499.43      7.42 o 
  -5   1  12       13.08       23.60      1.16 o 
  -4   1  12       16.64       13.65      1.25 o 
  -3   1  12       45.59       60.09      1.37 o 
  -2   1  12      115.94      126.41      2.04 o 
  -1   1  12      244.24      250.18      2.36 o 
   0   1  12      918.56      969.50      6.07 o 
   1   1  12      967.24      954.62      7.23 o 
   2   1  12       96.59      113.52      1.39 o 
   3   1  12       81.49       84.41      1.30 o 
   4   1  12        1.25        0.56      0.55 o 
   5   1  12        0.53        0.24      0.56 o 
   6   1  12        2.07        2.49      0.75 o 
   7   1  12       22.45       22.73      1.22 o 
   8   1  12       17.58       19.51      1.28 o 
   9   1  12        0.12       -0.40      1.19 o 
  10   1  12       11.02       14.45      1.91 o 
 -15   2  12        7.85        6.14      3.72 o 
 -14   2  12       29.61       31.73      4.34 o 
 -13   2  12        0.32        0.55      1.27 o 
 -12   2  12      109.78      117.24      2.95 o 
 -11   2  12        7.51        9.75      1.42 o 
 -10   2  12      776.23      752.29      7.95 o 
  -9   2  12      417.68      415.38      4.51 o 
  -8   2  12      245.02      252.27      5.16 o 
  -7   2  12       32.31       30.73      1.08 o 
  -6   2  12      929.27      934.20      7.77 o 
  -5   2  12       57.03       65.76      1.51 o 
  -4   2  12      150.48      159.10      2.32 o 
  -3   2  12       85.91       66.25      1.15 o 
  -2   2  12       21.02       24.43      1.52 o 
  -1   2  12      342.56      323.47      3.08 o 
   0   2  12     1203.29     1197.38      7.93 o 
   1   2  12     1323.36     1347.22      8.93 o 
   2   2  12       68.51       78.76      1.45 o 
   3   2  12       27.76       26.51      1.08 o 
   4   2  12      188.42      188.71      2.54 o 
   5   2  12      101.87      106.90      1.84 o 
   6   2  12      118.64      114.26      1.99 o 
   7   2  12      105.90      102.33      2.00 o 
   8   2  12        1.20        1.36      0.97 o 
   9   2  12        4.03        2.69      1.29 o 
  10   2  12        8.53        6.54      1.48 o 
 -14   3  12       10.14       12.67      2.06 o 
 -13   3  12        2.04        3.49      1.57 o 
 -12   3  12       28.40       22.98      2.11 o 
 -11   3  12        0.01       -1.26      1.26 o 
 -10   3  12      213.42      201.67      3.07 o 
  -9   3  12       95.84       91.20      3.35 o 
  -8   3  12       21.24       27.12      1.30 o 
  -7   3  12       29.69       24.73      1.20 o 
  -6   3  12      163.40      171.04      2.40 o 
  -5   3  12       21.53       23.59      0.91 o 
  -4   3  12        5.94        8.95      0.61 o 
  -3   3  12      333.61      320.72      2.55 o 
  -2   3  12       31.74       28.69      0.89 o 
  -1   3  12        0.00        1.48      0.45 o 
   0   3  12      111.75       98.64      1.64 o 
   1   3  12       24.59       20.80      1.00 o 
   2   3  12       19.46       19.73      0.84 o 
   3   3  12        0.01       -0.34      0.60 o 
   4   3  12       29.27       26.63      1.07 o 
   5   3  12        1.30        0.19      0.79 o 
   6   3  12        9.19        5.99      1.10 o 
   7   3  12        9.75        9.60      1.16 o 
   8   3  12       15.98       16.50      1.69 o 
   9   3  12        4.20        6.48      1.31 o 
  10   3  12        0.64        0.28      1.33 o 
 -14   4  12        0.16        2.35      1.73 o 
 -13   4  12        4.54        4.88      2.12 o 
 -12   4  12       22.66       26.58      2.24 o 
 -11   4  12       44.19       39.98      2.41 o 
 -10   4  12        0.03        1.49      1.00 o 
  -9   4  12      192.73      170.87      3.26 o 
  -8   4  12      304.40      298.54      3.39 o 
  -7   4  12       76.46       66.18      1.42 o 
  -6   4  12       15.31       18.16      0.93 o 
  -5   4  12       90.92       96.98      1.78 o 
  -4   4  12       21.88       24.97      1.03 o 
  -3   4  12      272.10      255.27      2.34 o 
  -2   4  12     1128.87     1149.27      8.95 o 
  -1   4  12      105.44       89.59      3.16 o 
   0   4  12      147.78      139.14      2.16 o 
   1   4  12      140.53      144.43      2.30 o 
   2   4  12       29.36       31.22      1.45 o 
   3   4  12      197.64      193.31      2.73 o 
   4   4  12        1.89        0.91      1.11 o 
   5   4  12       13.51       12.73      1.10 o 
   6   4  12       58.41       54.89      1.84 o 
   7   4  12        0.33       -0.70      0.90 o 
   8   4  12        3.42        4.12      1.14 o 
   9   4  12       31.08       30.80      1.95 o 
  10   4  12        0.51        2.66      2.04 o 
 -14   5  12       16.63       22.36      2.43 o 
 -13   5  12       41.32       45.58      2.86 o 
 -12   5  12        0.01       -1.18      1.49 o 
 -11   5  12        2.32        2.26      1.13 o 
 -10   5  12       22.92       23.81      1.64 o 
  -9   5  12        2.93        3.49      1.00 o 
  -8   5  12       94.35       81.45      3.14 o 
  -7   5  12       17.16       21.57      1.46 o 
  -6   5  12      162.97      139.54      2.85 o 
  -5   5  12       43.18       35.92      2.13 o 
  -4   5  12      190.14      191.33      6.19 o 
  -3   5  12       40.74       44.94      1.43 o 
  -2   5  12      227.50      274.04      4.70 o 
  -1   5  12      228.70      238.37      3.53 o 
   0   5  12      248.68      247.86      3.72 o 
   1   5  12       97.36       89.93      1.89 o 
   2   5  12        3.21        1.06      0.75 o 
   3   5  12       50.88       47.49      1.53 o 
   4   5  12        4.94        3.73      0.86 o 
   5   5  12      158.77      143.97      2.60 o 
   6   5  12        0.00        0.11      0.92 o 
   7   5  12        2.62        2.36      1.27 o 
   8   5  12        0.67        0.89      1.16 o 
   9   5  12        1.85        0.67      1.20 o 
 -14   6  12        2.11        0.03      1.79 o 
 -13   6  12       12.44       10.93      2.04 o 
 -12   6  12        9.86        8.76      3.45 o 
 -11   6  12        0.03       -1.98      1.99 o 
 -10   6  12        0.24        1.96      1.04 o 
  -9   6  12       20.21       19.16      1.86 o 
  -8   6  12        2.49        2.73      1.13 o 
  -7   6  12        1.88        0.04      0.87 o 
  -6   6  12       33.09       28.99      2.27 o 
  -5   6  12      126.97      113.77      2.61 o 
  -4   6  12       12.55       12.46      1.12 o 
  -3   6  12        4.34        5.06      0.90 o 
  -2   6  12       18.23       20.48      2.00 o 
  -1   6  12       50.28       45.49      1.92 o 
   0   6  12      117.68      122.86      2.45 o 
   1   6  12      271.38      270.22      3.79 o 
   2   6  12       26.93       26.89      1.51 o 
   3   6  12        5.62        4.98      1.08 o 
   4   6  12       40.17       38.88      1.55 o 
   5   6  12       29.01       28.59      1.51 o 
   6   6  12       41.53       37.85      1.95 o 
   7   6  12        9.68        7.13      1.21 o 
   8   6  12        2.37        0.79      1.14 o 
   9   6  12        1.45        0.10      1.16 o 
 -13   7  12       13.98       11.89      2.06 o 
 -12   7  12        1.50        3.28      1.34 o 
 -11   7  12        0.41        1.30      1.42 o 
 -10   7  12        0.00       -0.77      1.62 o 
  -9   7  12       47.27       46.45      2.50 o 
  -8   7  12        2.61        3.70      1.10 o 
  -7   7  12       32.00       20.96      1.57 o 
  -6   7  12       15.95       13.68      1.31 o 
  -5   7  12        4.73        8.68      1.99 o 
  -4   7  12       73.51       67.65      2.13 o 
  -3   7  12      596.01      587.22      7.04 o 
  -2   7  12      306.57      313.10      5.78 o 
  -1   7  12        0.02        1.41      0.98 o 
   0   7  12      311.65      297.25      4.76 o 
   1   7  12       70.03       66.99      3.01 o 
   2   7  12      187.41      179.29      3.23 o 
   3   7  12      123.46      132.08      3.25 o 
   4   7  12        5.51        3.69      1.13 o 
   5   7  12       61.04       64.35      1.95 o 
   6   7  12       22.30       25.38      1.54 o 
   7   7  12        0.29        0.26      1.07 o 
   8   7  12        1.81        1.93      1.20 o 
 -13   8  12        0.59       -0.66      2.04 o 
 -12   8  12       11.99       13.45      3.73 o 
 -11   8  12       22.66       24.14      2.38 o 
 -10   8  12        0.34        0.19      1.27 o 
  -9   8  12       26.52       24.41      1.93 o 
  -8   8  12       78.37       72.30      2.58 o 
  -7   8  12       10.97       12.64      1.42 o 
  -6   8  12        7.91        8.15      1.20 o 
  -5   8  12      136.50      125.88      3.03 o 
  -4   8  12       39.33       35.81      1.82 o 
  -3   8  12      120.66      107.81      2.66 o 
  -2   8  12        6.38        4.73      1.20 o 
  -1   8  12      236.01      247.11      4.00 o 
   0   8  12        2.32        1.82      0.92 o 
   1   8  12      131.00      123.94      2.69 o 
   2   8  12       20.42       20.35      1.47 o 
   3   8  12        9.30       10.44      1.26 o 
   4   8  12        0.53       -0.10      1.06 o 
   5   8  12       63.53       61.94      2.37 o 
   6   8  12       40.68       40.37      2.29 o 
   7   8  12        0.06        0.80      1.11 o 
   8   8  12       35.38       41.26      2.35 o 
 -12   9  12        0.12       -1.48      1.48 o 
 -11   9  12        1.54        3.47      1.66 o 
 -10   9  12       45.21       44.96      2.48 o 
  -9   9  12        4.75        3.40      1.30 o 
  -8   9  12       59.01       65.26      3.70 o 
  -7   9  12       62.26       54.84      2.27 o 
  -6   9  12        5.67        3.51      1.07 o 
  -5   9  12       56.22       48.76      3.02 o 
  -4   9  12        3.58        4.34      1.62 o 
  -3   9  12       32.85       27.53      2.61 o 
  -2   9  12      102.51      105.03      5.80 o 
  -1   9  12        6.43        5.79      1.66 o 
   0   9  12       12.47        9.83      1.57 o 
   1   9  12       21.66       18.88      2.95 o 
   2   9  12       47.35       39.06      4.44 o 
   3   9  12        0.90        0.77      1.15 o 
   4   9  12       19.25       22.15      1.71 o 
   5   9  12        0.84        0.41      1.22 o 
   6   9  12        0.85       -1.37      1.37 o 
   7   9  12        0.69        0.54      1.44 o 
 -11  10  12        4.62        4.03      1.53 o 
 -10  10  12        0.25        1.13      1.33 o 
  -9  10  12        1.27        1.63      1.24 o 
  -8  10  12       37.34       45.07      2.44 o 
  -7  10  12        4.89        9.11      2.16 o 
  -6  10  12       25.90       27.39      3.15 o 
  -5  10  12        3.23        2.97      1.93 o 
  -4  10  12        1.11        2.36      1.65 o 
  -3  10  12        6.00        3.63      2.58 o 
  -2  10  12        1.84        2.63      2.37 o 
  -1  10  12       16.46       19.12      3.42 o 
   0  10  12       18.88       18.89      1.97 o 
   1  10  12        1.94        4.39      1.48 o 
   2  10  12        7.02        6.27      2.00 o 
   3  10  12        4.00        4.12      1.66 o 
   4  10  12        0.03       -0.29      1.53 o 
   5  10  12        4.31        4.20      1.87 o 
   6  10  12        0.28       -0.86      1.32 o 
 -10  11  12        0.55        0.99      1.40 o 
  -9  11  12       14.13       19.87      3.34 o 
  -8  11  12        9.63       13.60      3.13 o 
  -7  11  12        0.00        1.30      1.87 o 
  -6  11  12        0.97        1.08      1.69 o 
  -5  11  12        1.23        0.92      2.80 o 
  -4  11  12       20.95       22.10      4.19 o 
  -3  11  12        0.47       -0.17      1.60 o 
  -2  11  12       22.60       22.02      3.83 o 
  -1  11  12        5.48        2.99      2.58 o 
   0  11  12        3.16        3.27      2.01 o 
   1  11  12        8.67       10.65      1.76 o 
   2  11  12        0.10        0.11      1.50 o 
   3  11  12       18.92       18.56      2.61 o 
   4  11  12       10.30        6.96      2.36 o 
   5  11  12        4.33        6.69      2.02 o 
   6  11  12        1.41        5.36      2.01 o 
  -9  12  12        0.29        0.17      2.07 o 
  -8  12  12        6.72        9.59      2.57 o 
  -7  12  12        1.94        0.05      1.97 o 
  -6  12  12        1.15       -0.58      1.77 o 
  -5  12  12       19.47       14.50      2.69 o 
  -4  12  12       17.30       25.94      3.08 o 
  -3  12  12        1.03        2.81      1.88 o 
  -2  12  12       49.50       51.33      5.50 o 
  -1  12  12       48.58       42.16      5.03 o 
   0  12  12      112.38      127.37      5.90 o 
   1  12  12       25.27       35.99      3.43 o 
   2  12  12       39.65       52.22      3.22 o 
   3  12  12        1.80        1.78      1.73 o 
   4  12  12        5.71        5.15      1.95 o 
  -8  13  12        0.33        0.59      2.22 o 
  -7  13  12        2.25        0.79      2.32 o 
  -6  13  12        2.30        3.23      2.22 o 
  -5  13  12        0.38        1.33      2.01 o 
  -4  13  12        1.31        2.96      1.99 o 
  -3  13  12        2.14        2.69      2.92 o 
  -2  13  12        0.02        0.35      2.65 o 
  -1  13  12       17.48       12.59      2.68 o 
   0  13  12        0.70        0.11      2.03 o 
   1  13  12        1.65        0.37      2.17 o 
   2  13  12        4.02        5.17      2.47 o 
   3  13  12        1.25        3.96      1.90 o 
  -5  14  12        1.26        1.69      2.43 o 
  -4  14  12        0.83        2.60      2.17 o 
  -3  14  12        3.75        7.75      3.42 o 
  -2  14  12       10.63       10.17      3.53 o 
  -1  14  12        5.29        7.94      2.61 o 
   0  14  12        0.29       -0.10      2.10 o 
 -15   1  13        0.05       -3.24      3.24 o 
 -14   1  13       13.66       16.58      3.92 o 
 -13   1  13       13.42       14.77      2.36 o 
 -12   1  13      148.37      157.85      5.17 o 
 -11   1  13      263.80      264.13      4.14 o 
 -10   1  13      458.30      427.48      7.46 o 
  -9   1  13       53.59       57.38      2.35 o 
  -8   1  13      135.03      146.86      2.85 o 
  -7   1  13      354.99      363.33      6.81 o 
  -6   1  13      421.32      435.75      4.86 o 
  -5   1  13      280.29      294.28      3.33 o 
  -4   1  13       94.27      100.71      1.74 o 
  -3   1  13      482.36      482.38      4.35 o 
  -2   1  13      201.54      238.29      2.74 o 
  -1   1  13      180.48      202.55      2.14 o 
   0   1  13      116.17      108.42      1.44 o 
   1   1  13       22.03       23.29      1.21 o 
   2   1  13        7.61        6.59      0.55 o 
   3   1  13      218.18      229.18      2.19 o 
   4   1  13      218.80      221.39      2.23 o 
   5   1  13        0.64       -0.64      0.64 o 
   6   1  13       89.44       85.69      1.81 o 
   7   1  13       25.94       29.90      2.03 o 
   8   1  13       25.82       28.43      1.47 o 
   9   1  13       18.83       15.91      2.20 o 
  10   1  13       29.18       30.49      2.38 o 
 -15   2  13        4.33       10.56      3.86 o 
 -14   2  13        4.57        5.71      3.35 o 
 -13   2  13      208.64      215.59      6.76 o 
 -12   2  13       45.28       47.78      2.32 o 
 -11   2  13      475.43      466.31      5.88 o 
 -10   2  13        6.09        2.99      1.30 o 
  -9   2  13       73.28       73.37      2.71 o 
  -8   2  13      469.18      479.98      4.37 o 
  -7   2  13       41.95       39.95      1.25 o 
  -6   2  13      155.28      175.74      2.37 o 
  -5   2  13      555.51      559.83      5.91 o 
  -4   2  13      877.73      893.98      9.67 o 
  -3   2  13        4.13        4.22      0.59 o 
  -2   2  13      434.95      457.72      4.97 o 
  -1   2  13        0.97        1.27      0.49 o 
   0   2  13       86.92       83.58      1.46 o 
   1   2  13      157.36      149.13      1.96 o 
   2   2  13       31.49       25.64      1.03 o 
   3   2  13      483.85      450.64      3.75 o 
   4   2  13       68.19       67.03      1.44 o 
   5   2  13       13.55       15.19      0.97 o 
   6   2  13        4.69        3.75      0.81 o 
   7   2  13        2.56        2.36      1.04 o 
   8   2  13       12.44       15.03      1.67 o 
   9   2  13       11.57       11.81      1.55 o 
  10   2  13        4.39        2.76      1.83 o 
 -14   3  13        3.59        3.73      1.73 o 
 -13   3  13        2.78        0.29      2.76 o 
 -12   3  13       28.80       27.45      2.21 o 
 -11   3  13       56.38       55.43      2.58 o 
 -10   3  13        0.46        0.10      1.13 o 
  -9   3  13        1.72        1.28      0.88 o 
  -8   3  13      805.51      795.00      6.37 o 
  -7   3  13      114.82      120.60      2.18 o 
  -6   3  13      135.47      128.66      2.15 o 
  -5   3  13        1.47        2.24      1.07 o 
  -4   3  13       67.29       80.33      1.12 o 
  -3   3  13      416.95      433.20      3.29 o 
  -2   3  13        6.45        3.29      0.56 o 
  -1   3  13      377.90      386.36      3.00 o 
   0   3  13     1178.19     1148.11      7.11 o 
   1   3  13      106.65      106.85      1.74 o 
   2   3  13      363.28      345.05      3.13 o 
   3   3  13       76.38       73.70      1.51 o 
   4   3  13        0.37       -0.59      0.59 o 
   5   3  13        3.52        2.05      0.92 o 
   6   3  13        0.04       -0.74      0.85 o 
   7   3  13        6.72        8.90      1.19 o 
   8   3  13      110.65      108.29      2.65 o 
   9   3  13        0.03        3.85      1.76 o 
 -14   4  13       14.64       16.34      4.12 o 
 -13   4  13       22.61       21.18      3.82 o 
 -12   4  13       55.48       45.81      2.65 o 
 -11   4  13        2.91        0.98      2.42 o 
 -10   4  13       87.20       87.84      3.05 o 
  -9   4  13       43.09       37.86      1.79 o 
  -8   4  13        0.38       -0.14      0.64 o 
  -7   4  13       10.96       16.03      0.89 o 
  -6   4  13       15.53       17.93      0.83 o 
  -5   4  13        2.37        2.08      0.49 o 
  -4   4  13       10.89       10.23      0.62 o 
  -3   4  13        5.35        5.54      0.73 o 
  -2   4  13      136.28      142.64      3.61 o 
  -1   4  13      214.90      210.10      2.68 o 
   0   4  13       30.66       34.04      1.15 o 
   1   4  13       33.11       37.01      1.39 o 
   2   4  13      203.11      197.53      2.75 o 
   3   4  13      128.55      119.93      2.23 o 
   4   4  13        9.45        6.76      0.96 o 
   5   4  13        2.56        1.49      0.92 o 
   6   4  13        0.39       -0.72      1.00 o 
   7   4  13        0.10       -0.91      0.97 o 
   8   4  13        3.48        2.92      1.17 o 
   9   4  13        0.27       -1.34      1.49 o 
 -14   5  13        0.69       -1.43      1.60 o 
 -13   5  13        6.04        5.69      3.83 o 
 -12   5  13        1.79        0.88      1.87 o 
 -11   5  13       20.27       18.19      1.87 o 
 -10   5  13       12.11       12.49      1.40 o 
  -9   5  13        1.90        0.93      0.94 o 
  -8   5  13      116.26      106.63      2.26 o 
  -7   5  13       15.95       15.80      1.47 o 
  -6   5  13        9.88        7.79      1.04 o 
  -5   5  13       57.40       49.27      1.79 o 
  -4   5  13       41.93       42.15      1.65 o 
  -3   5  13      174.12      170.88      3.63 o 
  -2   5  13       45.10       39.40      1.52 o 
  -1   5  13        1.23        1.54      0.78 o 
   0   5  13      631.50      630.06      7.14 o 
   1   5  13      785.13      795.94      6.65 o 
   2   5  13      108.58      111.55      2.11 o 
   3   5  13      459.82      462.66      4.76 o 
   4   5  13        8.23        8.38      1.01 o 
   5   5  13       31.28       29.32      1.51 o 
   6   5  13        0.02        0.58      0.96 o 
   7   5  13        3.89        4.06      1.11 o 
   8   5  13       44.37       44.27      2.01 o 
   9   5  13        4.76        1.68      1.21 o 
 -14   6  13       24.11       26.48      3.38 o 
 -13   6  13       30.24       36.74      2.72 o 
 -12   6  13        0.06       -0.53      1.40 o 
 -11   6  13        0.23       -0.36      1.08 o 
 -10   6  13       12.50       15.74      1.50 o 
  -9   6  13        1.47        0.79      1.02 o 
  -8   6  13        0.47        1.35      0.96 o 
  -7   6  13       71.24       59.17      2.09 o 
  -6   6  13       64.17       56.69      2.26 o 
  -5   6  13       55.91       61.88      2.02 o 
  -4   6  13        6.37        4.77      0.91 o 
  -3   6  13        0.65        0.39      0.86 o 
  -2   6  13        1.92        0.52      0.76 o 
  -1   6  13      301.16      321.14      4.52 o 
   0   6  13       75.34       71.96      2.80 o 
   1   6  13        0.02       -0.76      0.76 o 
   2   6  13      210.13      210.50      3.51 o 
   3   6  13       40.51       44.24      2.36 o 
   4   6  13       79.38       72.48      2.10 o 
   5   6  13      105.87      109.82      2.45 o 
   6   6  13       60.67       56.39      1.96 o 
   7   6  13       38.74       39.58      1.89 o 
   8   6  13        1.44        0.43      1.22 o 
 -13   7  13       28.43       32.66      3.24 o 
 -12   7  13        0.00       -2.52      2.52 o 
 -11   7  13        3.27        3.09      1.51 o 
 -10   7  13        2.44        0.37      1.29 o 
  -9   7  13      164.65      153.35      3.61 o 
  -8   7  13        6.06        2.40      1.09 o 
  -7   7  13      191.47      193.87      5.79 o 
  -6   7  13       23.96       26.51      2.07 o 
  -5   7  13      130.77      117.27      2.85 o 
  -4   7  13       62.39       60.54      2.13 o 
  -3   7  13      120.85      116.01      3.22 o 
  -2   7  13      239.95      233.74      3.81 o 
  -1   7  13     1004.71      997.15     10.32 o 
   0   7  13       85.46       92.16      3.36 o 
   1   7  13      145.94      145.86      3.28 o 
   2   7  13      180.08      179.06      3.30 o 
   3   7  13        6.67        5.36      1.47 o 
   4   7  13        8.03        9.75      1.34 o 
   5   7  13       83.85       80.45      2.20 o 
   6   7  13        5.66        7.03      1.19 o 
   7   7  13       27.22       27.45      1.74 o 
   8   7  13        2.76        1.77      1.22 o 
 -13   8  13       14.95       20.02      3.03 o 
 -12   8  13       21.15       27.14      2.61 o 
 -11   8  13       27.84       39.32      2.80 o 
 -10   8  13        0.06        0.54      1.21 o 
  -9   8  13       43.51       47.18      2.44 o 
  -8   8  13       54.26       47.71      2.61 o 
  -7   8  13       32.66       34.33      2.57 o 
  -6   8  13      238.21      201.04      3.93 o 
  -5   8  13       63.57       61.45      2.25 o 
  -4   8  13      182.16      169.93      3.45 o 
  -3   8  13       36.89       39.92      2.23 o 
  -2   8  13       14.97       15.46      1.60 o 
  -1   8  13        3.05        3.09      1.09 o 
   0   8  13      137.30      122.47      2.66 o 
   1   8  13        5.07        3.62      1.03 o 
   2   8  13        4.16        6.59      1.34 o 
   3   8  13       59.31       57.70      2.24 o 
   4   8  13        0.16       -0.23      1.07 o 
   5   8  13        1.46        2.35      1.27 o 
   6   8  13        9.61       10.33      1.60 o 
   7   8  13        0.19        0.75      1.15 o 
 -12   9  13        0.05       -0.07      4.37 o 
 -11   9  13        5.88        7.12      1.60 o 
 -10   9  13       11.40        9.35      1.64 o 
  -9   9  13        0.00        1.35      1.22 o 
  -8   9  13      139.67      138.65      3.54 o 
  -7   9  13        0.62       -0.26      1.00 o 
  -6   9  13        7.59        4.54      1.15 o 
  -5   9  13        3.21        1.73      1.09 o 
  -4   9  13        0.32        1.14      1.44 o 
  -3   9  13       10.16        8.03      2.56 o 
  -2   9  13        8.12        9.08      2.83 o 
  -1   9  13       53.33       52.66      5.00 o 
   0   9  13      120.13      122.64      4.54 o 
   1   9  13       54.69       58.98      2.13 o 
   2   9  13        1.46        0.99      1.04 o 
   3   9  13        8.66       10.01      1.92 o 
   4   9  13        1.91        0.95      1.18 o 
   5   9  13        6.00        8.46      1.45 o 
   6   9  13       12.24       11.80      1.76 o 
   7   9  13        2.61        2.72      1.52 o 
 -11  10  13        0.00       -1.34      1.34 o 
 -10  10  13        0.03        0.23      1.32 o 
  -9  10  13        1.74        3.23      1.33 o 
  -8  10  13        1.44        1.71      1.25 o 
  -7  10  13       14.37       14.02      2.31 o 
  -6  10  13        9.54        5.47      1.96 o 
  -5  10  13       17.10       12.94      2.21 o 
  -4  10  13       60.04       47.80      6.65 o 
  -3  10  13        3.96        3.73      2.46 o 
  -2  10  13       23.51       21.23      3.62 o 
  -1  10  13       26.15       18.42      3.45 o 
   0  10  13       25.44       15.69      2.53 o 
   1  10  13        8.11        6.24      2.15 o 
   2  10  13        7.82        8.41      1.72 o 
   3  10  13        0.09       -0.92      1.48 o 
   4  10  13       22.29       24.71      1.89 o 
   5  10  13        0.26       -0.39      1.31 o 
   6  10  13        1.10        0.56      1.44 o 
 -10  11  13        1.29        1.61      1.46 o 
  -9  11  13       10.90        8.01      1.85 o 
  -8  11  13        1.15       -0.04      1.87 o 
  -7  11  13        0.48       -0.29      1.68 o 
  -6  11  13        0.06        3.67      1.82 o 
  -5  11  13        2.45        1.84      1.73 o 
  -4  11  13       21.23       27.36      2.90 o 
  -3  11  13       47.42       31.95      4.29 o 
  -2  11  13       27.82       27.60      4.12 o 
  -1  11  13        5.29        3.54      2.58 o 
   0  11  13       21.20       25.51      5.01 o 
   1  11  13       19.09       23.04      2.95 o 
   2  11  13        3.49        4.60      1.65 o 
   3  11  13        1.96        1.10      1.63 o 
   4  11  13       11.45       11.10      2.16 o 
   5  11  13        7.29       11.75      3.40 o 
  -9  12  13       12.12       19.33      3.56 o 
  -8  12  13        0.10        1.82      2.10 o 
  -7  12  13        4.48        2.62      2.02 o 
  -6  12  13        9.97       11.83      2.45 o 
  -5  12  13        1.58        3.30      3.31 o 
  -4  12  13        6.91        5.31      2.32 o 
  -3  12  13        0.27        6.16      2.87 o 
  -2  12  13        0.23        0.23      2.52 o 
  -1  12  13        1.14       -0.25      1.89 o 
   0  12  13        0.18        3.70      2.14 o 
   1  12  13        7.83       15.38      2.73 o 
   2  12  13        3.89        3.46      2.20 o 
   3  12  13        0.95       -0.16      1.70 o 
   4  12  13       14.58       19.40      2.55 o 
  -7  13  13        0.61        0.02      2.13 o 
  -6  13  13        3.97        2.50      2.13 o 
  -5  13  13       10.44       11.60      2.55 o 
  -4  13  13        0.88        0.15      1.97 o 
  -3  13  13        0.64        4.41      3.06 o 
  -2  13  13        5.23        2.88      2.82 o 
  -1  13  13       20.13       21.77      3.18 o 
   0  13  13       34.36       47.27      4.19 o 
   1  13  13       19.85       27.18      6.92 o 
   2  13  13       12.07       16.60      2.95 o 
  -4  14  13        0.00        1.92      3.02 o 
  -3  14  13        0.17       -0.65      2.76 o 
  -2  14  13        0.27       -0.71      2.65 o 
  -1  14  13        0.46        1.95      2.29 o 
 -15   0  14       37.04       39.45      4.55 o 
 -14   0  14       40.37       35.36      4.28 o 
 -13   0  14       49.44       61.99      4.92 o 
 -12   0  14      118.41      131.59      5.98 o 
 -11   0  14       15.48       15.29      3.13 o 
 -10   0  14        3.84        8.37      2.64 o 
  -9   0  14      436.25      437.90      6.15 o 
  -8   0  14      778.39      750.70      9.05 o 
  -7   0  14      234.73      223.45      4.76 o 
  -6   0  14      523.78      506.26      5.17 o 
  -5   0  14      765.23      688.22      6.59 o 
  -4   0  14       10.74       11.76      0.96 o 
  -3   0  14       42.42       44.28      3.03 o 
  -2   0  14        3.94        5.05      0.61 o 
  -1   0  14       13.52       12.03      0.79 o 
   0   0  14      205.60      218.62      3.25 o 
   1   0  14      167.21      163.12      2.88 o 
   2   0  14       55.21       56.21      3.45 o 
   3   0  14       57.51       52.97      2.20 o 
   4   0  14      148.44      145.82      2.59 o 
   5   0  14       51.69       45.52      1.76 o 
   6   0  14       25.77       24.65      1.54 o 
   7   0  14        0.57        1.00      2.16 o 
   8   0  14        2.29        2.12      1.50 o 
   9   0  14        1.11        0.85      1.60 o 
 -15   1  14       21.19       25.71      4.33 o 
 -14   1  14        0.91        0.52      2.58 o 
 -13   1  14       71.15       79.30      3.73 o 
 -12   1  14       89.19       90.68      8.13 o 
 -11   1  14       12.14       10.19      1.36 o 
 -10   1  14        0.44       -0.46      1.00 o 
  -9   1  14       22.31       23.66      1.49 o 
  -8   1  14        9.19       10.49      1.17 o 
  -7   1  14        0.60        1.22      0.72 o 
  -6   1  14       63.48       68.17      2.22 o 
  -5   1  14        0.44        0.28      0.55 o 
  -4   1  14        0.00        0.38      0.44 o 
  -3   1  14       89.45       87.76      1.62 o 
  -2   1  14        0.17       -0.41      0.41 o 
  -1   1  14      711.66      666.46      4.98 o 
   0   1  14        0.95        0.55      0.54 o 
   1   1  14        7.75        5.94      0.52 o 
   2   1  14       17.40       13.25      0.71 o 
   3   1  14        7.04        7.35      0.62 o 
   4   1  14        4.86        3.68      0.69 o 
   5   1  14        6.27        4.30      0.74 o 
   6   1  14       70.22       74.48      1.77 o 
   7   1  14        1.26        0.68      0.85 o 
   8   1  14        2.07        0.75      1.40 o 
   9   1  14       11.20       10.43      1.80 o 
 -15   2  14       15.19       21.82      4.34 o 
 -14   2  14        9.73        2.58      3.35 o 
 -13   2  14       25.70       26.20      1.85 o 
 -12   2  14        9.98        8.23      1.42 o 
 -11   2  14        4.69        1.61      2.49 o 
 -10   2  14       16.94       17.29      1.50 o 
  -9   2  14      165.71      156.11      3.02 o 
  -8   2  14      124.54      111.40      2.10 o 
  -7   2  14        9.25        8.59      0.78 o 
  -6   2  14       81.02       77.87      1.53 o 
  -5   2  14       95.72      103.31      1.85 o 
  -4   2  14       66.90       83.71      2.45 o 
  -3   2  14        5.38        7.73      0.88 o 
  -2   2  14      263.00      273.68      2.80 o 
  -1   2  14       23.16       23.99      0.94 o 
   0   2  14       44.11       39.10      1.24 o 
   1   2  14       65.13       72.93      1.58 o 
   2   2  14       68.97       62.23      1.34 o 
   3   2  14       37.75       26.83      1.57 o 
   4   2  14        3.85        2.36      0.67 o 
   5   2  14       54.62       53.69      2.17 o 
   6   2  14       64.05       59.52      2.68 o 
   7   2  14        4.58        2.85      1.06 o 
   8   2  14       16.73       15.37      3.39 o 
   9   2  14        0.60       -0.24      1.29 o 
 -14   3  14        6.78        8.22      1.90 o 
 -13   3  14       12.73       10.57      1.86 o 
 -12   3  14        4.92        2.39      1.56 o 
 -11   3  14       11.89        8.79      1.32 o 
 -10   3  14        2.32        3.24      1.05 o 
  -9   3  14       13.09       12.76      1.75 o 
  -8   3  14       83.89       76.66      1.75 o 
  -7   3  14      160.10      155.34      2.22 o 
  -6   3  14      228.75      242.34      3.07 o 
  -5   3  14       77.58       84.12      1.96 o 
  -4   3  14       34.59       31.08      1.13 o 
  -3   3  14        1.01        3.79      0.64 o 
  -2   3  14        4.35        5.39      0.68 o 
  -1   3  14      307.81      295.34      2.81 o 
   0   3  14      359.91      358.09      3.28 o 
   1   3  14        7.23        6.03      0.97 o 
   2   3  14      168.48      167.69      2.47 o 
   3   3  14       10.44        8.24      0.81 o 
   4   3  14       21.76       19.13      1.00 o 
   5   3  14       74.50       70.89      1.99 o 
   6   3  14        0.16        0.24      0.95 o 
   7   3  14        0.00       -0.94      0.94 o 
   8   3  14        7.61        6.65      1.31 o 
   9   3  14        0.08        2.03      1.31 o 
 -14   4  14        0.68       -1.59      1.59 o 
 -13   4  14        3.50       -0.47      3.14 o 
 -12   4  14        0.30        1.14      1.50 o 
 -11   4  14       10.04        5.18      1.52 o 
 -10   4  14        0.31        1.46      1.27 o 
  -9   4  14        3.06        3.02      0.97 o 
  -8   4  14      172.21      157.51      2.22 o 
  -7   4  14       60.47       54.18      1.88 o 
  -6   4  14        0.85        0.27      0.64 o 
  -5   4  14        0.54        0.69      0.50 o 
  -4   4  14       35.41       36.81      1.13 o 
  -3   4  14      191.59      184.36      2.30 o 
  -2   4  14       32.59       36.84      1.03 o 
  -1   4  14      656.76      662.64      4.52 o 
   0   4  14       32.49       27.88      0.95 o 
   1   4  14      356.63      358.15      6.00 o 
   2   4  14      142.42      140.57      4.17 o 
   3   4  14      317.59      310.80      3.89 o 
   4   4  14        0.77        0.31      0.84 o 
   5   4  14       50.61       47.31      1.79 o 
   6   4  14       10.72       10.92      1.30 o 
   7   4  14        5.11        3.49      1.52 o 
   8   4  14       36.11       39.16      1.94 o 
   9   4  14        5.14        1.46      1.38 o 
 -14   5  14        0.59       -0.53      1.74 o 
 -13   5  14        5.49        4.66      1.79 o 
 -12   5  14       23.17       20.79      2.15 o 
 -11   5  14        3.69        1.13      1.31 o 
 -10   5  14       40.09       41.93      2.00 o 
  -9   5  14        0.01       -0.10      0.83 o 
  -8   5  14        8.50        5.75      0.96 o 
  -7   5  14       33.80       29.04      1.64 o 
  -6   5  14        7.95        6.63      1.01 o 
  -5   5  14      123.86      124.12      2.74 o 
  -4   5  14       52.60       48.80      2.07 o 
  -3   5  14       30.83       25.19      1.74 o 
  -2   5  14      681.57      664.83     12.08 o 
  -1   5  14       61.35       60.66      3.30 o 
   0   5  14      233.14      215.80      2.82 o 
   1   5  14       48.68       45.03      1.96 o 
   2   5  14       61.17       59.33      1.98 o 
   3   5  14        1.42        0.96      0.86 o 
   4   5  14       58.29       61.22      2.13 o 
   5   5  14        0.25        0.44      0.90 o 
   6   5  14       35.04       35.44      1.73 o 
   7   5  14        7.34        8.61      1.66 o 
   8   5  14        0.01       -1.11      1.11 o 
 -14   6  14        0.41       -1.44      2.95 o 
 -13   6  14        2.75        4.91      4.07 o 
 -12   6  14        0.00       -1.26      1.99 o 
 -11   6  14       40.21       39.99      2.43 o 
 -10   6  14        3.61        4.52      1.31 o 
  -9   6  14        4.05        1.40      1.02 o 
  -8   6  14      121.02      112.44      2.90 o 
  -7   6  14        1.63        3.20      0.97 o 
  -6   6  14        4.50        1.74      1.27 o 
  -5   6  14       27.42       25.56      1.94 o 
  -4   6  14        3.53       -0.13      0.74 o 
  -3   6  14       12.08       13.62      1.49 o 
  -2   6  14       96.25       84.58      3.08 o 
  -1   6  14        4.11        2.15      0.94 o 
   0   6  14      129.46      120.82      3.58 o 
   1   6  14        0.14       -0.86      0.86 o 
   2   6  14       99.01       96.66      2.53 o 
   3   6  14       44.32       43.41      2.10 o 
   4   6  14        4.40        3.82      0.97 o 
   5   6  14       48.38       48.41      2.27 o 
   6   6  14        2.97        5.54      1.17 o 
   7   6  14        0.02       -1.09      1.09 o 
   8   6  14        1.95        3.35      1.29 o 
 -13   7  14        0.06       -0.84      2.40 o 
 -12   7  14        6.06        1.62      1.93 o 
 -11   7  14        1.02        2.68      1.24 o 
 -10   7  14       34.27       35.25      2.12 o 
  -9   7  14        2.27        0.48      1.08 o 
  -8   7  14        5.20        5.87      1.23 o 
  -7   7  14      168.47      141.79      5.67 o 
  -6   7  14       30.05       30.64      1.81 o 
  -5   7  14      345.49      302.86      5.32 o 
  -4   7  14       26.05       24.52      1.60 o 
  -3   7  14      272.78      249.48      4.95 o 
  -2   7  14       43.37       38.38      4.01 o 
  -1   7  14      679.15      652.27     13.00 o 
   0   7  14       55.27       53.82      2.24 o 
   1   7  14      173.23      169.77      3.32 o 
   2   7  14        5.88        6.95      1.31 o 
   3   7  14       48.55       49.68      3.28 o 
   4   7  14        8.20       10.93      1.38 o 
   5   7  14       18.25       20.37      1.46 o 
   6   7  14       24.29       29.51      1.71 o 
   7   7  14        0.03        0.67      1.13 o 
   8   7  14        2.50        2.14      1.82 o 
 -12   8  14        5.25        7.29      2.35 o 
 -11   8  14        0.09       -0.08      1.26 o 
 -10   8  14       67.56       76.03      2.88 o 
  -9   8  14       83.07       83.66      2.89 o 
  -8   8  14       61.52       65.65      4.10 o 
  -7   8  14       56.66       59.47      2.97 o 
  -6   8  14       10.84       12.73      1.39 o 
  -5   8  14        0.06        0.11      0.95 o 
  -4   8  14        3.46        1.84      1.16 o 
  -3   8  14      121.38      115.46      5.03 o 
  -2   8  14       31.47       33.59      2.17 o 
  -1   8  14       66.10       67.72      3.75 o 
   0   8  14       59.44       62.26      2.12 o 
   1   8  14        0.12       -0.87      0.87 o 
   2   8  14       65.44       62.01      3.04 o 
   3   8  14        1.05       -0.68      1.04 o 
   4   8  14        5.41        4.92      1.26 o 
   5   8  14        1.90        2.73      1.33 o 
   6   8  14        0.00        0.54      1.12 o 
   7   8  14        6.55        3.82      1.41 o 
 -12   9  14        0.11       -1.36      1.36 o 
 -11   9  14       14.63       18.15      2.01 o 
 -10   9  14        1.95        2.63      1.37 o 
  -9   9  14       29.63       32.73      4.36 o 
  -8   9  14        3.85        4.07      1.29 o 
  -7   9  14        1.24        2.59      1.11 o 
  -6   9  14       10.50        9.03      1.30 o 
  -5   9  14        5.08        2.60      1.03 o 
  -4   9  14        7.24        6.00      1.16 o 
  -3   9  14       25.82       22.96      1.89 o 
  -2   9  14        2.60        1.83      1.33 o 
  -1   9  14        6.22        6.95      1.41 o 
   0   9  14        0.42        1.21      1.64 o 
   1   9  14        5.14        3.62      1.12 o 
   2   9  14        3.42        1.17      1.07 o 
   3   9  14        2.04        2.72      1.19 o 
   4   9  14        1.33        0.76      1.27 o 
   5   9  14       12.29       12.00      1.65 o 
   6   9  14        6.70        7.36      1.65 o 
 -11  10  14        0.71        1.49      1.45 o 
 -10  10  14        0.68        1.90      1.39 o 
  -9  10  14        6.61        5.79      1.59 o 
  -8  10  14        1.46        0.67      1.23 o 
  -7  10  14        0.09        2.47      1.23 o 
  -6  10  14        5.82        4.37      1.75 o 
  -5  10  14        2.68       -0.67      1.50 o 
  -4  10  14       17.13       19.26      2.45 o 
  -3  10  14       16.95       19.84      3.61 o 
  -2  10  14        0.29       -2.01      2.01 o 
  -1  10  14        3.27       -0.21      2.38 o 
   0  10  14      140.85      149.72      9.22 o 
   1  10  14        5.26        7.58      2.34 o 
   2  10  14       13.63       13.45      1.95 o 
   3  10  14        2.59        4.01      1.36 o 
   4  10  14       10.66        8.98      1.55 o 
   5  10  14        3.00        4.63      1.55 o 
 -10  11  14       15.07       14.08      1.98 o 
  -9  11  14        3.68        5.85      1.64 o 
  -8  11  14        0.09        1.81      2.02 o 
  -7  11  14        0.73       -0.27      2.69 o 
  -6  11  14        6.02        2.48      1.86 o 
  -5  11  14        0.03        0.91      1.65 o 
  -4  11  14       28.43       33.70      4.49 o 
  -3  11  14        1.12        3.35      2.67 o 
  -2  11  14        0.13        4.63      2.78 o 
  -1  11  14        3.02        4.05      2.04 o 
   0  11  14        7.33        7.56      2.21 o 
   1  11  14        0.45        1.48      1.94 o 
   2  11  14        0.95        2.69      2.84 o 
   3  11  14        0.35        1.31      1.98 o 
   4  11  14        2.05        6.81      2.05 o 
  -9  12  14       18.11       26.11      3.33 o 
  -8  12  14        9.05       17.60      2.94 o 
  -7  12  14        6.16        8.08      2.42 o 
  -6  12  14        7.01        8.13      2.42 o 
  -5  12  14       17.68       15.28      2.64 o 
  -4  12  14       16.06       23.66      4.19 o 
  -3  12  14       23.11       23.51      4.11 o 
  -2  12  14        3.32        0.54      2.49 o 
  -1  12  14        7.37        7.86      5.15 o 
   0  12  14        0.29        4.26      2.20 o 
   1  12  14       15.29       17.22      2.86 o 
   2  12  14       10.80       11.56      2.68 o 
   3  12  14        0.12       -1.68      1.68 o 
  -7  13  14        1.64        2.59      2.20 o 
  -6  13  14        7.68        1.84      2.15 o 
  -5  13  14        2.73        1.63      2.05 o 
  -4  13  14        3.13        4.86      3.12 o 
  -3  13  14        0.46        0.62      2.81 o 
  -2  13  14        0.00        2.91      3.13 o 
  -1  13  14        1.44        2.06      2.30 o 
   0  13  14        0.01        2.02      2.35 o 
   1  13  14        8.27        9.97      2.64 o 
 -15   1  15       11.29       10.39      3.75 o 
 -14   1  15       75.10       77.07      3.83 o 
 -13   1  15      183.87      191.61      5.06 o 
 -12   1  15      181.67      179.21     11.28 o 
 -11   1  15        7.94        8.78      1.32 o 
 -10   1  15       33.96       33.77      1.76 o 
  -9   1  15       79.74       74.94      2.27 o 
  -8   1  15      399.45      412.71      5.06 o 
  -7   1  15      101.15      101.81      2.42 o 
  -6   1  15        7.04        8.55      2.20 o 
  -5   1  15      951.65      946.98     10.80 o 
  -4   1  15       11.09        8.79      0.87 o 
  -3   1  15       28.43       33.43      1.18 o 
  -2   1  15      173.17      163.48      1.97 o 
  -1   1  15       18.57       19.58      0.88 o 
   0   1  15        2.27        2.30      0.52 o 
   1   1  15        7.43        8.26      0.61 o 
   2   1  15        2.42        3.77      0.57 o 
   3   1  15      100.07       94.15      1.64 o 
   4   1  15        0.40        0.92      0.65 o 
   5   1  15       61.70       65.21      1.56 o 
   6   1  15        7.51       11.59      0.93 o 
   7   1  15       16.81       18.63      1.23 o 
   8   1  15        6.84        5.06      1.60 o 
   9   1  15        5.51        1.14      2.99 o 
 -15   2  15       16.13       16.12      4.08 o 
 -14   2  15        7.46        8.23      3.48 o 
 -13   2  15       12.71       16.18      2.48 o 
 -12   2  15        6.58        8.63      1.39 o 
 -11   2  15       13.86        8.27      1.38 o 
 -10   2  15       49.73       47.28      2.06 o 
  -9   2  15        1.50        0.26      1.47 o 
  -8   2  15      555.78      550.13      9.61 o 
  -7   2  15        7.68        6.89      0.78 o 
  -6   2  15      236.68      229.27      2.94 o 
  -5   2  15        3.34        3.91      0.70 o 
  -4   2  15        2.99        2.70      0.50 o 
  -3   2  15      694.88      699.77      5.49 o 
  -2   2  15       11.42       10.84      0.74 o 
  -1   2  15        6.89        5.47      0.57 o 
   0   2  15       47.00       43.69      1.12 o 
   1   2  15      217.81      209.63      2.44 o 
   2   2  15        1.88        1.32      0.73 o 
   3   2  15        0.89       -0.59      0.59 o 
   4   2  15        1.13        1.18      0.68 o 
   5   2  15        3.03        2.62      0.82 o 
   6   2  15        1.08        1.17      0.80 o 
   7   2  15       13.90       11.48      1.34 o 
   8   2  15       36.13       41.71      3.81 o 
   9   2  15        0.87       -1.38      1.38 o 
 -14   3  15        9.69       10.55      2.02 o 
 -13   3  15       27.56       25.69      2.30 o 
 -12   3  15       74.71       67.87      3.00 o 
 -11   3  15        9.90        4.38      1.24 o 
 -10   3  15       10.10        8.03      1.20 o 
  -9   3  15        0.09       -1.43      1.43 o 
  -8   3  15       93.74       90.55      1.83 o 
  -7   3  15      297.99      284.38      3.15 o 
  -6   3  15       37.90       35.29      2.73 o 
  -5   3  15        9.96       11.86      1.12 o 
  -4   3  15       61.96       61.18      1.78 o 
  -3   3  15       45.05       42.44      1.53 o 
  -2   3  15       15.39       11.02      0.75 o 
  -1   3  15        1.50        1.24      0.57 o 
   0   3  15       44.55       38.83      1.37 o 
   1   3  15      655.14      660.38      4.84 o 
   2   3  15      342.51      319.58      3.24 o 
   3   3  15        0.89        2.45      0.69 o 
   4   3  15      538.40      514.15      6.91 o 
   5   3  15       36.53       34.83      1.66 o 
   6   3  15       58.43       51.72      1.90 o 
   7   3  15       61.91       62.53      2.12 o 
   8   3  15        9.20        7.99      1.35 o 
 -14   4  15       14.72       12.30      3.36 o 
 -13   4  15        7.03       11.45      3.98 o 
 -12   4  15       14.98       14.40      1.92 o 
 -11   4  15        0.57       -1.25      1.25 o 
 -10   4  15       54.73       49.98      2.53 o 
  -9   4  15       59.28       56.16      2.90 o 
  -8   4  15        0.57       -0.63      0.63 o 
  -7   4  15        1.65        0.84      0.64 o 
  -6   4  15       19.33       26.40      1.07 o 
  -5   4  15      173.78      173.46      2.39 o 
  -4   4  15      118.33      108.91      1.84 o 
  -3   4  15      271.22      274.80      3.07 o 
  -2   4  15       80.08       78.87      1.45 o 
  -1   4  15      860.63      808.49      5.41 o 
   0   4  15       50.43       49.84      1.20 o 
   1   4  15      655.91      635.26      5.77 o 
   2   4  15      405.36      378.43      4.60 o 
   3   4  15      258.64      238.88      3.30 o 
   4   4  15       31.20       30.56      1.52 o 
   5   4  15       48.97       44.11      1.77 o 
   6   4  15        3.77        2.83      1.07 o 
   7   4  15        0.01       -0.86      1.10 o 
   8   4  15       12.57       15.07      1.53 o 
 -14   5  15        7.86        6.39      2.70 o 
 -13   5  15        1.61       -1.51      1.51 o 
 -12   5  15        2.77        0.54      2.74 o 
 -11   5  15       17.05       13.75      1.80 o 
 -10   5  15        0.01        2.27      1.72 o 
  -9   5  15       73.73       61.82      1.96 o 
  -8   5  15      115.09      102.48      2.29 o 
  -7   5  15       28.82       28.14      1.37 o 
  -6   5  15        2.16        0.37      0.83 o 
  -5   5  15      131.86      126.52      2.81 o 
  -4   5  15       47.94       43.22      2.83 o 
  -3   5  15       85.57       87.94      2.80 o 
  -2   5  15        2.76        1.67      0.84 o 
  -1   5  15      450.25      460.34      5.23 o 
   0   5  15      194.09      189.52      2.70 o 
   1   5  15        0.23       -0.56      0.76 o 
   2   5  15       29.91       32.46      2.11 o 
   3   5  15      208.76      206.59      3.10 o 
   4   5  15        0.23       -0.88      0.90 o 
   5   5  15       11.39       12.77      1.24 o 
   6   5  15       31.42       30.88      1.70 o 
   7   5  15       32.75       29.76      1.76 o 
   8   5  15        0.35        0.30      1.17 o 
 -14   6  15       16.60        9.92      3.78 o 
 -13   6  15        0.43        0.72      1.67 o 
 -12   6  15       12.02       12.08      3.33 o 
 -11   6  15       28.48       26.95      2.21 o 
 -10   6  15        2.53        2.97      1.14 o 
  -9   6  15       15.75       14.97      1.49 o 
  -8   6  15       73.70       67.43      2.37 o 
  -7   6  15       36.26       27.56      1.73 o 
  -6   6  15        9.55       10.32      1.36 o 
  -5   6  15      107.92       96.94      2.62 o 
  -4   6  15        9.31        9.30      1.56 o 
  -3   6  15       50.00       55.66      2.36 o 
  -2   6  15      118.05      112.84      3.26 o 
  -1   6  15      379.14      373.91      4.72 o 
   0   6  15       86.71       82.59      2.28 o 
   1   6  15      148.39      153.18      3.05 o 
   2   6  15      207.58      202.08      4.88 o 
   3   6  15        4.41        5.39      1.02 o 
   4   6  15        6.31        7.77      1.09 o 
   5   6  15        2.61        3.44      1.12 o 
   6   6  15        9.20        9.41      1.31 o 
   7   6  15        1.23        2.73      1.19 o 
   8   6  15        1.71        3.40      1.50 o 
 -13   7  15        0.18       -1.50      1.70 o 
 -12   7  15        1.26        5.30      2.18 o 
 -11   7  15        1.94        1.29      1.66 o 
 -10   7  15       48.14       54.35      2.53 o 
  -9   7  15        4.94        4.05      1.20 o 
  -8   7  15       17.93       19.58      1.65 o 
  -7   7  15        0.81        0.21      0.94 o 
  -6   7  15       37.72       28.28      1.78 o 
  -5   7  15       42.50       43.10      2.27 o 
  -4   7  15       13.71       14.36      1.65 o 
  -3   7  15       65.73       56.82      2.54 o 
  -2   7  15      184.27      175.26      4.21 o 
  -1   7  15       15.06       12.23      1.25 o 
   0   7  15        0.47        0.06      0.93 o 
   1   7  15      139.28      132.04      3.26 o 
   2   7  15       37.91       37.04      1.90 o 
   3   7  15        5.14        5.53      1.23 o 
   4   7  15        1.83        0.22      1.10 o 
   5   7  15        7.64       13.38      1.34 o 
   6   7  15       35.05       37.92      1.93 o 
   7   7  15        4.77        2.72      1.25 o 
 -12   8  15        0.31       -1.40      1.89 o 
 -11   8  15        4.89        8.00      2.22 o 
 -10   8  15        0.68        1.65      1.27 o 
  -9   8  15       16.55       16.79      2.51 o 
  -8   8  15        3.41        4.27      2.48 o 
  -7   8  15       39.35       35.91      2.20 o 
  -6   8  15       25.47       27.90      1.84 o 
  -5   8  15       46.32       46.21      2.15 o 
  -4   8  15        3.49        1.48      1.16 o 
  -3   8  15       35.34       34.26      4.18 o 
  -2   8  15        2.91        2.41      1.30 o 
  -1   8  15       38.13       39.47      2.12 o 
   0   8  15       37.80       39.08      1.88 o 
   1   8  15        8.32        9.23      1.26 o 
   2   8  15        2.01        0.90      1.06 o 
   3   8  15        9.78       11.57      1.44 o 
   4   8  15       21.23       18.36      1.68 o 
   5   8  15       30.44       28.17      2.05 o 
   6   8  15        0.93       -0.18      1.14 o 
 -12   9  15        0.01        1.69      2.08 o 
 -11   9  15        5.01        5.36      2.30 o 
 -10   9  15       47.56       44.63      2.58 o 
  -9   9  15        4.12        2.12      1.24 o 
  -8   9  15        0.12       -0.66      1.13 o 
  -7   9  15       14.02       10.13      1.45 o 
  -6   9  15        1.02        1.04      1.04 o 
  -5   9  15        8.44        4.40      1.17 o 
  -4   9  15       73.04       68.84      2.82 o 
  -3   9  15       40.05       41.09      2.41 o 
  -2   9  15        2.13        2.40      1.27 o 
  -1   9  15        1.64        1.12      1.15 o 
   0   9  15       76.30       80.42      2.79 o 
   1   9  15       50.36       53.92      2.22 o 
   2   9  15        6.56        5.62      1.63 o 
   3   9  15        6.00        7.84      1.43 o 
   4   9  15        1.71        2.04      1.99 o 
   5   9  15        0.32        0.75      1.81 o 
   6   9  15       19.66       21.62      2.05 o 
 -11  10  15        1.18        0.07      1.39 o 
 -10  10  15        0.01        1.75      1.43 o 
  -9  10  15        2.24        0.19      1.33 o 
  -8  10  15        0.09       -0.94      1.15 o 
  -7  10  15        0.02        0.81      1.18 o 
  -6  10  15       21.72       26.16      1.93 o 
  -5  10  15       11.74       10.57      2.20 o 
  -4  10  15        6.22        9.41      2.86 o 
  -3  10  15        7.24        8.68      3.00 o 
  -2  10  15       12.65       13.69      3.28 o 
  -1  10  15        5.91        9.97      2.77 o 
   0  10  15        3.50        5.99      2.26 o 
   1  10  15       29.94       35.28      5.01 o 
   2  10  15        3.99        2.51      1.27 o 
   3  10  15        3.92        2.94      1.28 o 
   4  10  15        4.19        4.70      1.67 o 
   5  10  15       10.00       16.11      3.02 o 
 -10  11  15       39.94       45.40      3.52 o 
  -9  11  15       12.56        8.54      1.80 o 
  -8  11  15       16.32       12.36      1.75 o 
  -7  11  15        7.26        5.00      3.71 o 
  -6  11  15       38.07       37.60      3.40 o 
  -5  11  15       20.57       19.79      2.71 o 
  -4  11  15       30.45       31.78      4.43 o 
  -3  11  15       19.90       27.25      4.22 o 
  -2  11  15        0.95       -0.11      2.35 o 
  -1  11  15        9.07       12.32      2.51 o 
   0  11  15        3.95        2.15      2.09 o 
   1  11  15        2.12        1.93      2.77 o 
   2  11  15        8.66        8.13      2.44 o 
   3  11  15        5.58        6.80      2.09 o 
   4  11  15        1.58        0.12      1.57 o 
  -8  12  15       41.27       47.56      4.02 o 
  -7  12  15        0.04       -0.48      2.06 o 
  -6  12  15        1.87       -1.14      2.18 o 
  -5  12  15       43.14       42.82      3.72 o 
  -4  12  15        2.28       -0.73      2.89 o 
  -3  12  15        0.84        2.33      2.72 o 
  -2  12  15        3.80        4.14      3.15 o 
  -1  12  15        6.09        4.22      2.30 o 
   0  12  15        0.65        2.19      2.16 o 
   1  12  15        8.46       10.95      2.59 o 
   2  12  15        7.99        8.46      2.67 o 
  -6  13  15        0.59       -1.79      2.08 o 
  -5  13  15       15.60       19.82      4.35 o 
  -4  13  15        0.05        6.37      3.33 o 
  -3  13  15        9.28       10.65      3.48 o 
  -2  13  15        5.92        5.33      3.38 o 
  -1  13  15        4.68        7.00      2.62 o 
   0  13  15        2.51        0.73      2.22 o 
 -15   0  16        4.82        2.95      3.15 o 
 -14   0  16        2.13        2.07      3.08 o 
 -13   0  16       10.89       14.07      3.39 o 
 -12   0  16       16.23       14.48      3.21 o 
 -11   0  16       23.86       33.43      3.78 o 
 -10   0  16       41.01       37.46      3.58 o 
  -9   0  16        5.90        3.46      2.37 o 
  -8   0  16      154.46      145.56      3.06 o 
  -7   0  16       76.99       70.16      3.87 o 
  -6   0  16      474.65      480.68      6.31 o 
  -5   0  16      871.58      854.60      9.79 o 
  -4   0  16       66.20       55.61      1.91 o 
  -3   0  16       46.78       39.24      1.37 o 
  -2   0  16      396.05      345.31      4.29 o 
  -1   0  16     1106.92     1086.20     10.50 o 
   0   0  16        1.27       -0.76      0.77 o 
   1   0  16      176.07      175.76      2.67 o 
   2   0  16      225.82      206.02      3.01 o 
   3   0  16        1.82        0.63      0.83 o 
   4   0  16        0.11        1.43      0.84 o 
   5   0  16       67.98       70.89      2.62 o 
   6   0  16       23.53       25.23      3.25 o 
   7   0  16       28.73       27.59      2.45 o 
   8   0  16       12.53       15.18      2.26 o 
 -15   1  16        0.17        2.92      2.79 o 
 -14   1  16        1.31        0.72      2.18 o 
 -13   1  16        5.87        5.94      2.21 o 
 -12   1  16        0.04        0.65      1.90 o 
 -11   1  16        6.47        2.69      1.12 o 
 -10   1  16      263.05      248.49      4.50 o 
  -9   1  16      264.79      260.83      3.94 o 
  -8   1  16      483.40      474.28      5.59 o 
  -7   1  16      121.51      124.57      2.60 o 
  -6   1  16       49.78       49.54      2.10 o 
  -5   1  16      416.95      418.41      4.81 o 
  -4   1  16       15.43       11.52      1.62 o 
  -3   1  16      499.04      455.08      4.04 o 
  -2   1  16        9.69        5.99      0.67 o 
  -1   1  16        1.36        0.91      0.58 o 
   0   1  16        4.61        3.63      0.85 o 
   1   1  16        3.02        2.32      0.63 o 
   2   1  16       61.13       55.90      1.51 o 
   3   1  16        0.06       -0.60      0.60 o 
   4   1  16       32.78       31.88      1.47 o 
   5   1  16       40.04       40.73      1.37 o 
   6   1  16        4.53        6.66      0.97 o 
   7   1  16       20.49       16.76      1.38 o 
   8   1  16        7.58        8.78      1.72 o 
 -15   2  16       27.12       36.15      4.80 o 
 -14   2  16        3.34        1.80      3.38 o 
 -13   2  16        0.10        0.36      1.91 o 
 -12   2  16        8.83       10.56      2.21 o 
 -11   2  16        4.11        9.72      4.31 o 
 -10   2  16        3.17       -0.16      1.06 o 
  -9   2  16       22.76       20.64      1.48 o 
  -8   2  16        8.45        8.26      1.18 o 
  -7   2  16      106.16       97.67      5.44 o 
  -6   2  16       19.28       17.22      1.47 o 
  -5   2  16        2.83        1.25      0.84 o 
  -4   2  16      257.04      246.67      2.72 o 
  -3   2  16       42.88       48.86      1.21 o 
  -2   2  16      197.45      190.09      2.05 o 
  -1   2  16       67.87       59.37      1.25 o 
   0   2  16       12.59       11.05      0.78 o 
   1   2  16      788.24      773.05      5.51 o 
   2   2  16       10.20        9.19      0.82 o 
   3   2  16       10.25        8.06      0.80 o 
   4   2  16       64.51       61.81      1.84 o 
   5   2  16       60.54       59.93      1.76 o 
   6   2  16        7.39        8.56      1.23 o 
   7   2  16        2.31        3.64      1.03 o 
   8   2  16        9.07        7.15      1.75 o 
 -14   3  16       33.25       35.74      4.51 o 
 -13   3  16        0.56       -1.38      1.46 o 
 -12   3  16        6.36        6.93      1.96 o 
 -11   3  16       16.05       14.30      1.43 o 
 -10   3  16        4.03        5.15      1.14 o 
  -9   3  16      123.22      128.37      2.72 o 
  -8   3  16       57.07       54.73      1.70 o 
  -7   3  16      146.64      143.46      2.50 o 
  -6   3  16        9.55        6.64      0.87 o 
  -5   3  16       12.65       14.48      1.21 o 
  -4   3  16       41.90       41.55      1.66 o 
  -3   3  16      320.67      300.03      5.58 o 
  -2   3  16      109.40      100.89      1.69 o 
  -1   3  16      711.35      681.07      6.22 o 
   0   3  16        0.04       -0.57      0.58 o 
   1   3  16       55.37       53.29      1.58 o 
   2   3  16        6.57        7.48      0.79 o 
   3   3  16        0.00       -0.41      0.67 o 
   4   3  16       41.85       39.84      1.69 o 
   5   3  16       14.69       18.38      1.38 o 
   6   3  16        0.00       -0.99      0.99 o 
   7   3  16        0.39       -0.79      1.09 o 
   8   3  16       10.73       13.09      1.54 o 
 -14   4  16       22.00       25.50      2.55 o 
 -13   4  16        0.98       -0.12      1.59 o 
 -12   4  16        3.07        1.44      1.68 o 
 -11   4  16       25.90       21.42      2.13 o 
 -10   4  16        6.79        3.41      1.44 o 
  -9   4  16      111.50      102.18      3.14 o 
  -8   4  16       38.92       34.60      1.27 o 
  -7   4  16      175.17      158.40      2.47 o 
  -6   4  16       92.45       94.44      1.88 o 
  -5   4  16       31.14       32.10      1.24 o 
  -4   4  16       41.83       41.92      1.93 o 
  -3   4  16        1.92        2.27      0.66 o 
  -2   4  16      135.44      132.92      2.08 o 
  -1   4  16      132.56      125.07      1.71 o 
   0   4  16       12.30        8.04      0.70 o 
   1   4  16      288.32      268.38      3.10 o 
   2   4  16      306.14      305.83      3.79 o 
   3   4  16       42.01       47.83      1.71 o 
   4   4  16      119.26      114.35      2.48 o 
   5   4  16       25.69       23.90      1.49 o 
   6   4  16        0.26       -0.93      1.01 o 
   7   4  16        1.10        1.68      1.19 o 
   8   4  16        3.12        2.05      1.47 o 
 -14   5  16       36.59       47.15      3.10 o 
 -13   5  16        0.24       -1.17      1.54 o 
 -12   5  16        0.39       -0.82      4.54 o 
 -11   5  16        3.94        5.79      1.59 o 
 -10   5  16       34.22       29.48      2.18 o 
  -9   5  16       63.48       59.21      3.16 o 
  -8   5  16       73.77       77.76      2.11 o 
  -7   5  16        4.73        3.36      0.88 o 
  -6   5  16       17.66       15.52      1.77 o 
  -5   5  16       10.85        6.37      2.24 o 
  -4   5  16        0.32        0.90      1.77 o 
  -3   5  16       11.93        7.93      1.58 o 
  -2   5  16      302.32      281.51      5.22 o 
  -1   5  16      131.31      127.57      2.27 o 
   0   5  16       65.22       62.24      1.73 o 
   1   5  16       12.53       12.01      1.07 o 
   2   5  16      248.39      246.06      5.72 o 
   3   5  16        0.35        1.17      0.94 o 
   4   5  16        8.69        5.57      1.12 o 
   5   5  16       32.80       39.28      1.96 o 
   6   5  16        0.37        1.84      1.14 o 
   7   5  16        0.14       -0.68      1.12 o 
 -13   6  16        0.47       -2.11      2.74 o 
 -12   6  16       13.86       13.91      2.43 o 
 -11   6  16        0.00       -1.38      2.33 o 
 -10   6  16        0.05        0.73      1.60 o 
  -9   6  16       38.73       32.05      1.93 o 
  -8   6  16       59.23       57.73      4.45 o 
  -7   6  16       61.53       44.17      2.01 o 
  -6   6  16       11.25       10.21      1.24 o 
  -5   6  16      160.59      142.85      6.80 o 
  -4   6  16       47.62       40.26      2.22 o 
  -3   6  16        6.92        7.56      1.37 o 
  -2   6  16        9.67        6.87      1.45 o 
  -1   6  16       41.78       47.13      1.95 o 
   0   6  16       37.29       36.37      2.56 o 
   1   6  16        0.10       -0.96      0.96 o 
   2   6  16        4.35        3.97      0.97 o 
   3   6  16       20.98       20.02      1.34 o 
   4   6  16        2.96        2.21      1.34 o 
   5   6  16       28.08       26.15      1.61 o 
   6   6  16       16.25       17.47      1.51 o 
   7   6  16        1.73        1.44      1.20 o 
 -13   7  16       16.42       15.38      2.28 o 
 -12   7  16       14.39       22.78      3.12 o 
 -11   7  16        1.61        2.61      1.87 o 
 -10   7  16       20.25       25.56      1.94 o 
  -9   7  16        2.58        4.75      1.23 o 
  -8   7  16        3.50        6.01      1.22 o 
  -7   7  16        2.55        4.15      1.14 o 
  -6   7  16       43.88       37.74      1.99 o 
  -5   7  16        4.81        7.86      1.61 o 
  -4   7  16        5.25        3.26      1.23 o 
  -3   7  16        7.01        9.13      1.46 o 
  -2   7  16      111.85      104.39      3.35 o 
  -1   7  16        9.42        9.49      1.39 o 
   0   7  16       86.72       87.86      2.47 o 
   1   7  16        0.10       -0.81      1.00 o 
   2   7  16       13.93       14.16      1.42 o 
   3   7  16        8.83       10.84      1.39 o 
   4   7  16        2.71        4.85      1.08 o 
   5   7  16        0.66        1.80      1.11 o 
   6   7  16        7.12        7.43      1.58 o 
   7   7  16        0.34        1.75      1.44 o 
 -12   8  16       13.04       15.68      2.76 o 
 -11   8  16        0.33       -0.55      1.82 o 
 -10   8  16        0.91        0.92      1.24 o 
  -9   8  16        0.03        0.08      1.11 o 
  -8   8  16       13.72       14.36      1.86 o 
  -7   8  16       31.58       30.03      3.32 o 
  -6   8  16       18.59       16.45      1.59 o 
  -5   8  16        6.61        6.02      1.42 o 
  -4   8  16        8.11        7.72      1.46 o 
  -3   8  16        3.45        2.02      1.59 o 
  -2   8  16       61.61       51.76      2.58 o 
  -1   8  16        2.15        1.13      1.14 o 
   0   8  16       39.92       38.53      2.21 o 
   1   8  16        2.48        2.41      1.08 o 
   2   8  16       28.94       25.32      1.76 o 
   3   8  16        1.62        1.17      1.15 o 
   4   8  16       14.42       15.85      1.69 o 
   5   8  16        0.22        0.93      1.35 o 
   6   8  16        7.95        6.99      1.35 o 
 -12   9  16        3.23        3.56      2.13 o 
 -11   9  16       23.29       21.00      2.06 o 
 -10   9  16        0.94        0.95      1.99 o 
  -9   9  16       22.54       24.09      2.12 o 
  -8   9  16       36.18       41.15      2.36 o 
  -7   9  16        3.48        2.09      1.21 o 
  -6   9  16       18.90       19.93      1.71 o 
  -5   9  16        1.12        0.01      1.19 o 
  -4   9  16        0.38        2.98      1.33 o 
  -3   9  16       17.09       15.98      1.83 o 
  -2   9  16        0.10       -0.53      1.16 o 
  -1   9  16        6.61        5.23      1.38 o 
   0   9  16        1.71        3.68      1.30 o 
   1   9  16        7.94        7.65      1.33 o 
   2   9  16        0.95        2.36      1.40 o 
   3   9  16        8.36        9.31      1.52 o 
   4   9  16       22.78       28.12      2.06 o 
   5   9  16       13.49       13.22      1.79 o 
 -11  10  16        2.48        2.20      1.49 o 
 -10  10  16       10.03       11.01      1.76 o 
  -9  10  16       14.13       11.95      2.71 o 
  -8  10  16        1.22        1.10      1.27 o 
  -7  10  16        2.09        0.41      1.17 o 
  -6  10  16       16.35       16.61      1.84 o 
  -5  10  16        0.14        1.78      1.65 o 
  -4  10  16        9.49       10.64      1.72 o 
  -3  10  16        1.14        1.91      1.40 o 
  -2  10  16       11.43       12.54      1.80 o 
  -1  10  16        9.17       10.66      2.00 o 
   0  10  16       22.94       27.93      2.11 o 
   1  10  16       10.13       10.28      1.67 o 
   2  10  16        7.15        7.25      3.33 o 
   3  10  16        3.30        3.99      1.45 o 
   4  10  16        1.09        2.17      1.47 o 
 -10  11  16        8.62        9.86      2.01 o 
  -9  11  16       15.80       13.73      1.91 o 
  -8  11  16        0.01       -1.22      1.32 o 
  -7  11  16        7.87        8.39      1.55 o 
  -6  11  16        1.20        3.00      1.95 o 
  -5  11  16        7.39       12.33      3.31 o 
  -4  11  16       25.23       29.56      4.45 o 
  -3  11  16       17.11       22.27      4.00 o 
  -2  11  16        6.75        6.53      2.98 o 
  -1  11  16        7.08        6.62      2.57 o 
   0  11  16        6.96        4.91      2.36 o 
   1  11  16       15.97       23.29      3.48 o 
   2  11  16       12.18       10.73      4.22 o 
   3  11  16       13.21       18.48      2.14 o 
  -8  12  16        8.31        9.20      2.53 o 
  -7  12  16        5.70        3.16      2.12 o 
  -6  12  16        0.80        0.54      1.93 o 
  -5  12  16        7.12        8.24      3.31 o 
  -4  12  16        0.03       -0.58      2.70 o 
  -3  12  16        1.82        1.61      2.95 o 
  -2  12  16        1.91        2.17      2.80 o 
  -1  12  16        9.40       10.21      2.56 o 
   0  12  16        0.91        1.25      2.22 o 
   1  12  16        3.08        4.71      2.47 o 
   2  12  16        0.10        1.17      2.30 o 
  -6  13  16        1.37        2.38      2.12 o 
  -5  13  16       24.08       21.77      4.35 o 
  -4  13  16        5.98       10.12      3.69 o 
  -3  13  16        0.15       -0.85      2.95 o 
  -2  13  16        1.36       -1.41      2.17 o 
  -1  13  16        5.16        4.78      2.47 o 
 -15   1  17       35.09       46.28      5.36 o 
 -14   1  17       35.22       34.53      3.03 o 
 -13   1  17       43.25       45.96      3.09 o 
 -12   1  17       35.30       36.15      2.76 o 
 -11   1  17        3.18        3.54      1.90 o 
 -10   1  17       24.23       19.04      1.44 o 
  -9   1  17      164.38      161.59      3.08 o 
  -8   1  17        0.50        1.03      0.95 o 
  -7   1  17        5.61        1.57      0.97 o 
  -6   1  17        0.73       -0.54      0.84 o 
  -5   1  17        1.32        1.66      0.73 o 
  -4   1  17      600.93      608.75      5.70 o 
  -3   1  17       79.74       75.05      1.49 o 
  -2   1  17       72.42       63.97      1.33 o 
  -1   1  17       36.98       32.60      1.16 o 
   0   1  17        6.72        9.11      0.76 o 
   1   1  17      392.31      347.73      3.22 o 
   2   1  17      121.35      114.58      2.10 o 
   3   1  17       89.27       76.76      1.59 o 
   4   1  17        3.32        3.07      0.78 o 
   5   1  17        7.34       11.79      0.99 o 
   6   1  17        0.74        1.39      1.50 o 
   7   1  17       36.08       40.64      2.56 o 
   8   1  17        4.94        3.75      1.69 o 
 -14   2  17        6.27        6.42      3.56 o 
 -13   2  17       10.16       12.81      2.26 o 
 -12   2  17        0.04       -0.18      1.17 o 
 -11   2  17        9.27        9.52      1.33 o 
 -10   2  17        7.95        6.48      1.21 o 
  -9   2  17       31.69       29.18      1.68 o 
  -8   2  17        4.59        6.63      1.18 o 
  -7   2  17       62.33       61.76      2.05 o 
  -6   2  17        1.35        0.83      1.02 o 
  -5   2  17        0.06        0.01      0.71 o 
  -4   2  17       23.31       22.66      1.06 o 
  -3   2  17      113.70      110.48      2.15 o 
  -2   2  17      139.56      134.78      2.42 o 
  -1   2  17      266.29      251.54      2.56 o 
   0   2  17      181.28      162.47      2.06 o 
   1   2  17      498.95      457.45      3.88 o 
   2   2  17       94.19       76.58      1.58 o 
   3   2  17      118.12      102.43      1.79 o 
   4   2  17       22.71       23.82      1.19 o 
   5   2  17       14.76       13.25      1.05 o 
   6   2  17       16.02       14.05      1.37 o 
   7   2  17        0.25       -1.35      1.57 o 
   8   2  17        0.17        0.76      1.58 o 
 -14   3  17       52.47       47.78      4.99 o 
 -13   3  17        1.40        1.78      2.75 o 
 -12   3  17        6.02        3.06      1.54 o 
 -11   3  17       11.09        8.85      1.33 o 
 -10   3  17       57.31       61.26      2.18 o 
  -9   3  17       27.04       24.85      1.53 o 
  -8   3  17      110.57      107.98      2.46 o 
  -7   3  17      154.30      147.00      2.45 o 
  -6   3  17      513.78      495.71      4.98 o 
  -5   3  17      163.66      168.74      2.56 o 
  -4   3  17        9.75        7.74      0.87 o 
  -3   3  17      247.33      227.02      2.97 o 
  -2   3  17      115.61      118.16      1.68 o 
  -1   3  17      457.29      434.55      3.58 o 
   0   3  17       97.32       94.04      1.61 o 
   1   3  17      280.19      269.21      2.79 o 
   2   3  17        7.17        7.33      0.86 o 
   3   3  17        0.00       -0.21      0.69 o 
   4   3  17      191.34      188.53      3.10 o 
   5   3  17       19.41       19.44      1.50 o 
   6   3  17       32.04       26.27      1.65 o 
   7   3  17        0.21       -1.10      1.10 o 
   8   3  17        0.65        3.64      5.08 o 
 -14   4  17       31.89       38.67      2.87 o 
 -13   4  17        0.16       -0.24      1.58 o 
 -12   4  17       10.85        7.43      1.77 o 
 -11   4  17        5.26        2.04      1.47 o 
 -10   4  17      135.48      139.65      4.72 o 
  -9   4  17        0.91       -0.31      2.10 o 
  -8   4  17       41.62       38.44      1.33 o 
  -7   4  17        0.12       -0.11      0.64 o 
  -6   4  17        0.13       -0.02      0.70 o 
  -5   4  17      337.30      326.87      3.68 o 
  -4   4  17        2.37        0.93      0.69 o 
  -3   4  17      812.70      770.24      6.74 o 
  -2   4  17        1.20        0.40      0.62 o 
  -1   4  17      139.53      151.10      2.17 o 
   0   4  17       91.51       86.46      1.90 o 
   1   4  17        2.78        3.89      0.93 o 
   2   4  17        4.09        2.64      1.10 o 
   3   4  17       68.59       71.68      2.06 o 
   4   4  17       11.54       11.71      1.22 o 
   5   4  17        9.08        9.86      1.24 o 
   6   4  17        0.03        0.62      1.06 o 
   7   4  17        0.57       -1.14      1.14 o 
 -14   5  17        9.21        5.83      2.01 o 
 -13   5  17        1.81        3.74      1.75 o 
 -12   5  17        6.80        6.61      1.79 o 
 -11   5  17       12.50       12.28      1.82 o 
 -10   5  17       16.76       19.21      1.97 o 
  -9   5  17       89.70       83.96      3.04 o 
  -8   5  17       79.99       73.59      2.09 o 
  -7   5  17        1.50        1.92      0.90 o 
  -6   5  17        4.31        3.26      1.20 o 
  -5   5  17        7.59        4.42      2.20 o 
  -4   5  17      228.84      203.71      4.39 o 
  -3   5  17      137.02      128.44      8.02 o 
  -2   5  17       94.67       89.86      2.91 o 
  -1   5  17        1.83        1.95      0.86 o 
   0   5  17       10.41       13.61      1.11 o 
   1   5  17        5.19        8.20      1.29 o 
   2   5  17       19.03       17.25      1.26 o 
   3   5  17        1.06        1.21      0.93 o 
   4   5  17        0.10       -1.07      1.07 o 
   5   5  17        0.40       -0.14      1.06 o 
   6   5  17       10.08       11.20      1.38 o 
   7   5  17        6.40        8.02      1.71 o 
 -13   6  17        5.39        6.68      2.58 o 
 -12   6  17        5.01        5.48      1.76 o 
 -11   6  17        0.57        1.38      1.44 o 
 -10   6  17       29.28       31.83      3.01 o 
  -9   6  17        7.59        9.99      1.37 o 
  -8   6  17       19.22       14.11      1.47 o 
  -7   6  17        8.34        8.76      1.27 o 
  -6   6  17      165.68      149.65      3.94 o 
  -5   6  17      122.46      120.76     10.01 o 
  -4   6  17        0.67       -1.21      1.21 o 
  -3   6  17      321.58      308.90      5.81 o 
  -2   6  17        0.36       -1.10      1.87 o 
  -1   6  17      162.28      166.23      3.72 o 
   0   6  17       80.65       74.62      2.69 o 
   1   6  17      190.78      183.64      3.43 o 
   2   6  17       34.25       34.64      2.15 o 
   3   6  17        6.65        5.90      1.06 o 
   4   6  17        1.46        0.29      1.01 o 
   5   6  17        1.91        2.18      1.23 o 
   6   6  17        3.36        3.38      1.23 o 
   7   6  17        1.40        1.22      3.28 o 
 -13   7  17        5.55        9.16      2.09 o 
 -12   7  17       63.78       83.91      4.75 o 
 -11   7  17        0.20        1.10      1.73 o 
 -10   7  17        5.44        8.99      2.08 o 
  -9   7  17       23.09       22.02      1.81 o 
  -8   7  17        0.02       -0.76      1.05 o 
  -7   7  17       14.32       15.62      1.55 o 
  -6   7  17       12.63        7.14      1.25 o 
  -5   7  17       86.56       86.58      3.08 o 
  -4   7  17        4.10        1.53      1.90 o 
  -3   7  17       13.04       13.52      1.70 o 
  -2   7  17       37.73       38.54      2.43 o 
  -1   7  17      245.16      252.41      4.73 o 
   0   7  17       33.71       33.05      2.10 o 
   1   7  17       49.64       45.20      2.08 o 
   2   7  17        6.52        4.45      1.18 o 
   3   7  17        0.66       -0.11      1.16 o 
   4   7  17       13.96       13.05      1.35 o 
   5   7  17       22.54       25.02      1.66 o 
   6   7  17        5.91        8.45      1.39 o 
 -12   8  17        0.30        1.85      2.01 o 
 -11   8  17       10.19       16.20      2.75 o 
 -10   8  17        2.07       -0.17      1.20 o 
  -9   8  17       10.15        7.91      1.47 o 
  -8   8  17       16.22       24.06      2.01 o 
  -7   8  17       24.63       22.55      1.79 o 
  -6   8  17        3.55        4.42      1.23 o 
  -5   8  17       33.31       31.51      2.23 o 
  -4   8  17       64.22       63.32      2.92 o 
  -3   8  17        6.88        5.75      1.44 o 
  -2   8  17        0.01        0.26      1.21 o 
  -1   8  17       23.92       24.59      1.91 o 
   0   8  17        0.10        1.31      1.22 o 
   1   8  17       15.39       16.37      1.59 o 
   2   8  17        1.56        1.80      1.21 o 
   3   8  17        0.79        0.58      1.19 o 
   4   8  17       23.70       25.61      2.01 o 
   5   8  17        0.32        1.77      1.90 o 
 -11   9  17       36.33       39.13      3.74 o 
 -10   9  17        0.80       -1.18      1.21 o 
  -9   9  17       14.80       13.20      2.65 o 
  -8   9  17        7.06        9.09      1.53 o 
  -7   9  17       13.17       17.26      1.76 o 
  -6   9  17        0.83        0.60      1.14 o 
  -5   9  17        5.85        6.51      1.87 o 
  -4   9  17        7.09        6.72      1.56 o 
  -3   9  17        1.00        1.33      3.37 o 
  -2   9  17       32.01       32.26      2.41 o 
  -1   9  17       25.84       26.12      2.07 o 
   0   9  17       15.44       17.20      1.77 o 
   1   9  17        4.95        6.69      1.56 o 
   2   9  17        5.07        6.76      1.38 o 
   3   9  17        2.95        2.01      2.07 o 
   4   9  17        3.58        6.73      1.62 o 
   5   9  17        0.00       -1.40      1.53 o 
 -10  10  17        8.14        5.94      1.63 o 
  -9  10  17        3.24        3.03      2.19 o 
  -8  10  17       46.22       50.27      2.67 o 
  -7  10  17        3.39        4.97      1.44 o 
  -6  10  17       26.36       26.45      2.02 o 
  -5  10  17        1.15        1.41      1.39 o 
  -4  10  17        1.41        2.25      2.20 o 
  -3  10  17        1.06        1.22      1.44 o 
  -2  10  17        5.23        3.06      1.48 o 
  -1  10  17        2.14        4.82      1.42 o 
   0  10  17        4.37        3.36      1.51 o 
   1  10  17        0.09        1.62      1.40 o 
   2  10  17        2.20        1.46      1.41 o 
   3  10  17        2.75        5.16      1.50 o 
   4  10  17        7.24       11.26      1.75 o 
  -9  11  17        0.30        2.27      1.55 o 
  -8  11  17        8.79        7.60      2.52 o 
  -7  11  17        2.51        4.17      1.46 o 
  -6  11  17        0.10        1.87      1.28 o 
  -5  11  17        0.45        3.64      2.88 o 
  -4  11  17        0.44        1.98      2.68 o 
  -3  11  17        6.31        7.77      3.42 o 
  -2  11  17        1.48        4.40      2.21 o 
  -1  11  17       34.12       37.03      3.64 o 
   0  11  17        0.22        0.01      2.68 o 
   1  11  17        0.30        3.00      1.79 o 
   2  11  17        7.47       11.00      1.90 o 
  -7  12  17        3.87        2.82      2.13 o 
  -6  12  17        0.14       -0.52      2.85 o 
  -5  12  17        0.72        4.74      3.24 o 
  -4  12  17       14.94       17.42      4.14 o 
  -3  12  17        1.63        1.02      2.83 o 
  -2  12  17        0.02       -2.58      2.58 o 
  -1  12  17        0.35        4.26      2.29 o 
   0  12  17        3.70        4.78      2.36 o 
   1  12  17        8.39        6.37      3.95 o 
  -4  13  17        0.27        1.51      3.07 o 
 -14   0  18        0.03       -0.18      2.93 o 
 -13   0  18        0.82        1.86      2.93 o 
 -12   0  18       81.08       73.98      4.96 o 
 -11   0  18       16.94       21.83      3.29 o 
 -10   0  18      102.50      101.68      5.19 o 
  -9   0  18       94.21       89.64      4.80 o 
  -8   0  18        0.11       -1.41      2.00 o 
  -7   0  18        4.85        4.30      1.00 o 
  -6   0  18       25.84       33.02      1.64 o 
  -5   0  18      100.99       94.54      2.43 o 
  -4   0  18      282.52      267.44      3.52 o 
  -3   0  18      756.89      748.57      6.69 o 
  -2   0  18     1069.22     1016.71      8.64 o 
  -1   0  18      462.23      426.39      4.55 o 
   0   0  18      131.47      125.07      2.30 o 
   1   0  18        0.01       -0.74      0.74 o 
   2   0  18        0.01       -0.16      0.80 o 
   3   0  18        8.58        8.32      1.36 o 
   4   0  18       93.95      104.79      3.08 o 
   5   0  18       12.72       10.46      1.61 o 
   6   0  18       34.35       42.99      3.28 o 
   7   0  18       31.98       33.01      2.68 o 
 -14   1  18        0.34       -0.99      2.80 o 
 -13   1  18        3.61        3.18      2.14 o 
 -12   1  18        1.50       -0.95      1.89 o 
 -11   1  18        0.07       -0.24      1.74 o 
 -10   1  18        0.02        0.37      1.00 o 
  -9   1  18        2.43        0.03      0.97 o 
  -8   1  18       26.34       21.30      1.45 o 
  -7   1  18      150.20      146.78      2.83 o 
  -6   1  18       27.34       24.94      1.45 o 
  -5   1  18      306.39      298.90      4.20 o 
  -4   1  18      386.65      372.25      3.68 o 
  -3   1  18      186.78      183.90      2.12 o 
  -2   1  18      123.10      124.22      1.85 o 
  -1   1  18        5.84        4.47      0.69 o 
   0   1  18      116.68      114.41      1.80 o 
   1   1  18        2.35        1.41      0.66 o 
   2   1  18       29.90       28.17      1.11 o 
   3   1  18        0.00       -0.66      0.66 o 
   4   1  18       19.85       18.72      1.08 o 
   5   1  18        4.93        5.51      1.30 o 
   6   1  18       19.34       18.51      1.46 o 
   7   1  18        1.18       -0.45      1.48 o 
 -14   2  18       48.01       65.12      5.61 o 
 -13   2  18        2.91        7.78      2.46 o 
 -12   2  18       11.38       11.70      2.66 o 
 -11   2  18        0.10       -0.50      1.07 o 
 -10   2  18       37.10       38.21      2.59 o 
  -9   2  18       51.09       47.38      1.95 o 
  -8   2  18      104.82      109.06      2.59 o 
  -7   2  18      129.21      123.38      2.60 o 
  -6   2  18        0.03       -0.38      0.75 o 
  -5   2  18        2.28        1.45      0.78 o 
  -4   2  18      289.51      290.12      3.17 o 
  -3   2  18       20.33       18.00      0.89 o 
  -2   2  18        2.43        4.86      0.67 o 
  -1   2  18      167.26      166.13      2.08 o 
   0   2  18       11.67       12.81      0.85 o 
   1   2  18       29.03       30.79      1.20 o 
   2   2  18       49.71       50.37      1.61 o 
   3   2  18        5.11        5.69      0.82 o 
   4   2  18        3.69        3.09      0.79 o 
   5   2  18       17.04       19.58      1.43 o 
   6   2  18       47.22       43.69      1.96 o 
   7   2  18        6.52        4.50      1.53 o 
 -14   3  18        0.39       -1.48      3.35 o 
 -13   3  18        4.40        2.76      1.67 o 
 -12   3  18        1.83        3.13      1.52 o 
 -11   3  18       28.86       29.22      1.75 o 
 -10   3  18        5.38        5.02      1.69 o 
  -9   3  18       17.28       15.62      1.37 o 
  -8   3  18        3.90        4.52      1.08 o 
  -7   3  18       15.42       19.50      1.34 o 
  -6   3  18       21.71       16.58      1.44 o 
  -5   3  18      150.52      168.91      2.62 o 
  -4   3  18      194.92      201.72      2.85 o 
  -3   3  18        1.25       -0.11      0.74 o 
  -2   3  18       82.77       92.58      1.56 o 
  -1   3  18       59.79       63.14      1.40 o 
   0   3  18       27.28       23.90      1.01 o 
   1   3  18       20.81       18.46      1.28 o 
   2   3  18        6.71        5.52      0.77 o 
   3   3  18       12.82       11.39      1.19 o 
   4   3  18        8.40        9.70      1.19 o 
   5   3  18        0.00       -0.63      1.02 o 
   6   3  18        1.40        3.20      1.20 o 
   7   3  18        5.11        1.68      1.25 o 
 -14   4  18       12.94       11.81      2.50 o 
 -13   4  18        2.44        0.30      1.66 o 
 -12   4  18        0.34        0.11      1.44 o 
 -11   4  18       16.22       13.12      1.88 o 
 -10   4  18       42.96       43.64      2.53 o 
  -9   4  18        7.71        5.34      3.30 o 
  -8   4  18        0.44        0.88      0.88 o 
  -7   4  18       84.22       78.53      3.44 o 
  -6   4  18      262.81      253.66      3.24 o 
  -5   4  18        1.31        1.27      0.73 o 
  -4   4  18       67.67       59.46      1.79 o 
  -3   4  18      154.41      153.46      2.41 o 
  -2   4  18      224.11      218.57      3.39 o 
  -1   4  18      346.35      346.82      3.38 o 
   0   4  18      268.98      269.75      3.47 o 
   1   4  18      128.15      123.71      2.20 o 
   2   4  18        2.41        3.62      0.98 o 
   3   4  18        6.15        6.21      1.06 o 
   4   4  18       52.18       45.44      1.84 o 
   5   4  18        3.76        6.71      1.30 o 
   6   4  18       15.47       14.44      1.78 o 
   7   4  18        2.92        1.12      1.25 o 
 -14   5  18        2.11        1.06      1.82 o 
 -13   5  18        9.17       10.22      2.03 o 
 -12   5  18        1.19        1.81      1.63 o 
 -11   5  18       24.93       25.97      2.28 o 
 -10   5  18       55.71       54.08      2.79 o 
  -9   5  18        1.52        1.37      1.37 o 
  -8   5  18        0.53       -0.79      0.87 o 
  -7   5  18       14.26       14.34      1.54 o 
  -6   5  18       45.97       41.28      1.86 o 
  -5   5  18      241.62      219.98      4.70 o 
  -4   5  18        4.67        6.99      1.17 o 
  -3   5  18       63.03       52.71      2.06 o 
  -2   5  18        0.59       -0.03      1.03 o 
  -1   5  18       33.33       33.11      1.47 o 
   0   5  18       27.91       22.89      1.32 o 
   1   5  18       32.08       30.45      1.50 o 
   2   5  18       78.83       78.27      2.13 o 
   3   5  18        4.38        4.66      1.05 o 
   4   5  18        1.33       -0.31      1.04 o 
   5   5  18       30.21       28.52      1.81 o 
   6   5  18       12.24       11.36      1.42 o 
 -13   6  18        9.90       11.75      2.18 o 
 -12   6  18        0.72       -1.11      3.14 o 
 -11   6  18        0.11       -1.43      1.43 o 
 -10   6  18        1.66        3.94      1.80 o 
  -9   6  18        8.01       10.39      2.05 o 
  -8   6  18       23.40       20.05      1.65 o 
  -7   6  18       77.64       76.04      3.01 o 
  -6   6  18        0.51       -0.07      1.14 o 
  -5   6  18       11.39       13.17      1.65 o 
  -4   6  18       37.74       30.53      2.12 o 
  -3   6  18       92.35       82.42      2.99 o 
  -2   6  18       20.66       20.31      2.23 o 
  -1   6  18      562.57      529.16      7.25 o 
   0   6  18       20.64       20.39      1.53 o 
   1   6  18        0.68        0.96      0.92 o 
   2   6  18       11.40        9.34      1.29 o 
   3   6  18        2.85        1.27      1.00 o 
   4   6  18        5.67        4.34      1.17 o 
   5   6  18        3.46        0.81      1.13 o 
   6   6  18        2.35        3.71      1.28 o 
 -13   7  18        0.20        0.00      1.75 o 
 -12   7  18       28.98       29.68      3.41 o 
 -11   7  18        0.89        4.80      2.06 o 
 -10   7  18        3.41        4.04      1.89 o 
  -9   7  18       11.10       11.64      1.51 o 
  -8   7  18        9.55        8.22      1.35 o 
  -7   7  18       18.41       22.02      1.73 o 
  -6   7  18        1.62        2.48      1.30 o 
  -5   7  18        8.83        8.51      1.55 o 
  -4   7  18       14.66       13.17      2.11 o 
  -3   7  18        0.14        0.63      1.20 o 
  -2   7  18       62.03       66.77      3.01 o 
  -1   7  18       33.54       36.84      2.20 o 
   0   7  18        0.04        2.01      1.25 o 
   1   7  18        1.03        1.55      1.11 o 
   2   7  18        1.28       -0.03      1.10 o 
   3   7  18       11.87        7.49      1.43 o 
   4   7  18        8.21        7.66      1.26 o 
   5   7  18       10.21       14.37      1.49 o 
 -12   8  18        8.62        5.90      2.30 o 
 -11   8  18       20.04       17.81      2.80 o 
 -10   8  18       19.62       19.25      2.77 o 
  -9   8  18        1.51        2.11      1.24 o 
  -8   8  18       15.32       13.97      1.61 o 
  -7   8  18        2.62        0.54      1.27 o 
  -6   8  18       18.78       18.90      2.38 o 
  -5   8  18        0.36       -0.36      1.78 o 
  -4   8  18        1.76        1.25      1.48 o 
  -3   8  18        1.13        0.80      1.34 o 
  -2   8  18        8.33        9.19      2.28 o 
  -1   8  18       35.59       39.96      2.29 o 
   0   8  18        0.23        0.23      1.41 o 
   1   8  18        1.08       -0.64      1.20 o 
   2   8  18        0.26       -1.16      1.16 o 
   3   8  18       22.81       24.78      2.58 o 
   4   8  18       10.08       17.86      1.88 o 
   5   8  18       12.13       13.75      1.52 o 
 -11   9  18        3.24        6.69      2.39 o 
 -10   9  18        1.51        0.78      1.38 o 
  -9   9  18        0.51        2.04      1.39 o 
  -8   9  18        4.52        2.09      1.31 o 
  -7   9  18       35.59       34.80      2.26 o 
  -6   9  18       12.09       10.09      3.18 o 
  -5   9  18       57.52       62.35      6.36 o 
  -4   9  18       61.63       67.10      3.16 o 
  -3   9  18       63.35       70.37      4.52 o 
  -2   9  18        0.00       -0.25      1.23 o 
  -1   9  18       50.46       48.72      2.62 o 
   0   9  18        0.22       -1.22      1.22 o 
   1   9  18       11.74       18.01      2.33 o 
   2   9  18        1.29        0.55      2.17 o 
   3   9  18        7.92        9.10      1.61 o 
   4   9  18        2.75        4.84      2.53 o 
 -10  10  18        8.64        8.22      1.75 o 
  -9  10  18        0.48        0.67      1.35 o 
  -8  10  18       22.74       25.43      2.12 o 
  -7  10  18       10.88       11.10      1.65 o 
  -6  10  18        0.31       -0.61      1.40 o 
  -5  10  18       17.19       18.05      2.12 o 
  -4  10  18        0.00        0.98      2.39 o 
  -3  10  18        2.05        2.13      1.54 o 
  -2  10  18        7.63        6.55      1.58 o 
  -1  10  18        0.15        2.51      1.41 o 
   0  10  18        2.70        3.28      1.87 o 
   1  10  18        0.67        0.02      1.43 o 
   2  10  18        0.03       -0.53      1.49 o 
   3  10  18        7.00        5.78      1.80 o 
  -9  11  18        1.25        3.14      1.60 o 
  -8  11  18        7.63        8.61      1.78 o 
  -7  11  18        0.38        0.87      1.38 o 
  -6  11  18       14.50       18.60      2.24 o 
  -5  11  18        3.38        6.78      1.78 o 
  -4  11  18        0.04        1.00      1.57 o 
  -3  11  18       10.84       11.46      2.24 o 
  -2  11  18        4.14        5.32      1.56 o 
  -1  11  18       11.70       11.84      1.81 o 
   0  11  18        3.80        3.29      1.57 o 
   1  11  18       14.61       14.93      2.03 o 
   2  11  18        0.32       -1.19      1.78 o 
  -7  12  18        3.87       10.72      3.79 o 
  -6  12  18        0.17       -2.84      2.84 o 
  -5  12  18        5.83        6.53      3.49 o 
  -4  12  18        0.21        0.56      3.09 o 
  -3  12  18       11.51       12.70      3.82 o 
  -2  12  18        4.66        1.89      2.29 o 
  -1  12  18        1.11       -0.99      2.18 o 
   0  12  18        1.29       -2.51      3.37 o 
 -14   1  19        0.03        1.49      2.06 o 
 -13   1  19        3.89       -0.09      2.11 o 
 -12   1  19        6.81        7.11      2.07 o 
 -11   1  19       46.21       52.23      2.99 o 
 -10   1  19       18.26       19.32      2.18 o 
  -9   1  19       76.77       75.07      2.63 o 
  -8   1  19      551.29      549.39     11.34 o 
  -7   1  19       32.21       28.67      1.57 o 
  -6   1  19       33.54       31.47      1.56 o 
  -5   1  19      479.86      456.67      5.34 o 
  -4   1  19       18.05       16.92      1.02 o 
  -3   1  19      336.80      345.97      3.44 o 
  -2   1  19       44.35       39.10      1.21 o 
  -1   1  19      203.40      176.71      2.18 o 
   0   1  19       72.10       59.00      1.39 o 
   1   1  19       97.39       84.50      1.64 o 
   2   1  19        0.04       -0.29      0.66 o 
   3   1  19        6.83        6.96      0.85 o 
   4   1  19        4.14        4.26      0.95 o 
   5   1  19        0.65        1.35      0.95 o 
   6   1  19       41.01       45.08      2.86 o 
   7   1  19        0.11       -1.22      1.51 o 
 -14   2  19        1.16       -3.20      3.20 o 
 -13   2  19        0.15        1.51      2.77 o 
 -12   2  19        0.08        0.50      1.84 o 
 -11   2  19        0.00       -1.04      1.04 o 
 -10   2  19       51.90       50.70      3.71 o 
  -9   2  19        4.32        4.68      1.14 o 
  -8   2  19        6.77        3.52      1.16 o 
  -7   2  19        7.30        6.45      1.12 o 
  -6   2  19      177.06      170.15      3.05 o 
  -5   2  19      571.72      539.20      5.34 o 
  -4   2  19      415.63      422.00      4.09 o 
  -3   2  19      303.07      288.19      3.05 o 
  -2   2  19        0.13       -0.62      0.62 o 
  -1   2  19       14.14       14.66      0.89 o 
   0   2  19       88.33       91.36      1.66 o 
   1   2  19       11.66       11.91      0.92 o 
   2   2  19       21.35       21.26      1.09 o 
   3   2  19       52.42       50.98      1.47 o 
   4   2  19       48.52       50.00      1.54 o 
   5   2  19        5.91        4.76      1.17 o 
   6   2  19       28.91       26.90      2.06 o 
   7   2  19        4.94        1.22      1.48 o 
 -14   3  19        7.09        6.46      3.64 o 
 -13   3  19        8.74       10.42      3.66 o 
 -12   3  19        1.75       -0.66      2.18 o 
 -11   3  19       34.64       37.73      2.84 o 
 -10   3  19        0.07       -0.71      1.02 o 
  -9   3  19      142.79      143.17      3.61 o 
  -8   3  19       97.22       97.46      2.44 o 
  -7   3  19       60.72       54.91      1.93 o 
  -6   3  19      406.01      366.86      4.49 o 
  -5   3  19       97.45      104.11      2.14 o 
  -4   3  19      102.77      103.17      2.12 o 
  -3   3  19      120.05      112.05      2.04 o 
  -2   3  19      159.86      158.53      2.38 o 
  -1   3  19       24.43       27.94      1.08 o 
   0   3  19       23.25       20.64      1.33 o 
   1   3  19       97.10       89.61      1.68 o 
   2   3  19        0.12        0.09      0.68 o 
   3   3  19        0.21       -0.52      0.91 o 
   4   3  19        3.94        4.66      1.11 o 
   5   3  19        2.09        1.10      1.10 o 
   6   3  19       24.70       23.69      1.72 o 
 -14   4  19       17.57       17.94      4.20 o 
 -13   4  19        9.57        8.51      2.76 o 
 -12   4  19       14.15       15.41      2.05 o 
 -11   4  19        4.93        4.44      1.61 o 
 -10   4  19        1.50        0.46      1.38 o 
  -9   4  19       43.73       42.41      2.45 o 
  -8   4  19        1.06       -1.11      1.13 o 
  -7   4  19        0.46        0.55      0.74 o 
  -6   4  19       49.83       48.68      1.60 o 
  -5   4  19       17.83       18.04      1.15 o 
  -4   4  19      154.41      152.26      2.45 o 
  -3   4  19      151.58      146.74      4.39 o 
  -2   4  19        0.00       -0.02      0.66 o 
  -1   4  19        1.65        1.78      0.87 o 
   0   4  19       14.39       12.03      1.10 o 
   1   4  19       26.82       17.76      1.28 o 
   2   4  19       21.95       20.36      2.25 o 
   3   4  19       22.40       19.29      1.41 o 
   4   4  19       20.86       16.83      1.42 o 
   5   4  19       13.04       12.94      1.39 o 
   6   4  19        2.06        2.63      1.95 o 
 -13   5  19        1.56        2.31      2.65 o 
 -12   5  19        1.01       -1.00      1.51 o 
 -11   5  19        6.66        7.94      1.78 o 
 -10   5  19        2.93        4.05      1.53 o 
  -9   5  19        4.85        2.35      1.42 o 
  -8   5  19       19.57       17.25      2.46 o 
  -7   5  19        0.10       -0.39      0.95 o 
  -6   5  19        1.44        0.28      0.99 o 
  -5   5  19       10.57       10.45      1.28 o 
  -4   5  19       81.70       72.04      2.28 o 
  -3   5  19        5.86        8.48      2.14 o 
  -2   5  19       35.23       46.73      1.92 o 
  -1   5  19       39.63       32.80      1.64 o 
   0   5  19       50.41       54.98      1.81 o 
   1   5  19        6.32        3.34      0.99 o 
   2   5  19       27.60       23.75      1.47 o 
   3   5  19        1.57        0.78      1.02 o 
   4   5  19        2.55        0.92      1.08 o 
   5   5  19        4.33        4.38      1.25 o 
   6   5  19        0.22       -0.37      1.24 o 
 -13   6  19        8.38        8.79      4.44 o 
 -12   6  19       47.25       51.32      7.84 o 
 -11   6  19       44.73       43.10      4.05 o 
 -10   6  19        4.85        7.46      1.72 o 
  -9   6  19       23.00       15.70      2.42 o 
  -8   6  19        0.39        1.39      1.26 o 
  -7   6  19        4.27        3.01      1.31 o 
  -6   6  19       20.16       19.74      2.72 o 
  -5   6  19       44.61       41.32      2.39 o 
  -4   6  19        1.56        2.98      1.70 o 
  -3   6  19        3.78        4.37      1.35 o 
  -2   6  19       10.88        7.47      1.83 o 
  -1   6  19       21.97       20.37      1.79 o 
   0   6  19       42.51       40.72      2.88 o 
   1   6  19        1.53        2.10      0.96 o 
   2   6  19        1.46        0.81      0.99 o 
   3   6  19        2.86        2.22      1.06 o 
   4   6  19        0.00       -0.12      1.06 o 
   5   6  19        0.56       -0.38      1.15 o 
 -12   7  19        0.07        2.92      2.24 o 
 -11   7  19        2.45       -0.40      1.89 o 
 -10   7  19       26.02       28.89      3.09 o 
  -9   7  19        0.00        0.43      1.32 o 
  -8   7  19        0.56        0.74      1.10 o 
  -7   7  19        3.03        5.93      2.15 o 
  -6   7  19        0.29        0.71      1.25 o 
  -5   7  19        1.36        3.64      1.37 o 
  -4   7  19        0.38       -0.86      1.38 o 
  -3   7  19        0.00        1.11      2.91 o 
  -2   7  19        1.95        1.98      1.43 o 
  -1   7  19       14.54       16.73      1.74 o 
   0   7  19        7.54        8.45      1.48 o 
   1   7  19        5.46        5.27      1.43 o 
   2   7  19        7.25        9.90      1.45 o 
   3   7  19        7.99        6.00      1.22 o 
   4   7  19        0.00       -0.53      1.64 o 
   5   7  19       13.10       16.02      1.61 o 
 -12   8  19        9.60       10.18      2.57 o 
 -11   8  19        1.74        2.99      2.23 o 
 -10   8  19        0.00       -1.02      1.82 o 
  -9   8  19       15.30       19.71      1.89 o 
  -8   8  19       17.43       10.05      1.51 o 
  -7   8  19        1.67        2.58      1.61 o 
  -6   8  19       32.48       26.76      3.18 o 
  -5   8  19       13.43       16.20      3.67 o 
  -4   8  19        7.81        1.93      1.44 o 
  -3   8  19       12.27       12.93      2.29 o 
  -2   8  19        5.70        5.52      1.46 o 
  -1   8  19        1.42       -0.46      1.20 o 
   0   8  19        5.02        5.46      1.82 o 
   1   8  19       13.71       14.65      1.81 o 
   2   8  19        6.45        8.83      2.58 o 
   3   8  19        1.04       -0.92      1.26 o 
   4   8  19        3.12        0.81      1.41 o 
 -11   9  19        0.68        3.14      2.08 o 
 -10   9  19        5.83        2.73      2.18 o 
  -9   9  19       14.65       14.61      1.81 o 
  -8   9  19        4.47        4.19      1.42 o 
  -7   9  19       27.67       30.49      2.92 o 
  -6   9  19        1.21        2.95      1.52 o 
  -5   9  19       17.38       13.97      1.96 o 
  -4   9  19        4.36        9.99      1.85 o 
  -3   9  19       54.83       53.09      4.57 o 
  -2   9  19        1.40        2.22      1.30 o 
  -1   9  19       35.61       40.82      2.49 o 
   0   9  19       11.85       11.77      2.10 o 
   1   9  19        5.35        4.10      1.56 o 
   2   9  19       15.45       17.60      2.03 o 
   3   9  19        0.26       -0.61      1.47 o 
 -10  10  19        6.05        6.93      1.71 o 
  -9  10  19        4.10        8.60      1.70 o 
  -8  10  19        0.02        1.34      1.38 o 
  -7  10  19        2.97        2.57      3.14 o 
  -6  10  19        1.26        3.87      1.67 o 
  -5  10  19        1.45        3.25      1.67 o 
  -4  10  19        0.98        0.68      1.77 o 
  -3  10  19        3.08        2.78      1.63 o 
  -2  10  19        1.14       -1.01      1.33 o 
  -1  10  19        0.61       -0.39      1.36 o 
   0  10  19        1.47        0.63      1.42 o 
   1  10  19       16.01       15.93      2.00 o 
   2  10  19        1.21        4.45      1.70 o 
  -8  11  19        2.99        7.01      1.92 o 
  -7  11  19       23.64       24.99      5.04 o 
  -6  11  19        6.62       12.07      3.17 o 
  -5  11  19        9.20        6.23      3.24 o 
  -4  11  19        0.99       -1.17      2.35 o 
  -3  11  19       13.63       15.74      2.18 o 
  -2  11  19        1.18        0.09      1.44 o 
  -1  11  19        1.16        0.88      1.49 o 
   0  11  19        0.77        1.18      1.48 o 
   1  11  19        1.59       -2.19      2.19 o 
  -6  12  19        2.79        3.66      1.79 o 
  -5  12  19       12.67       16.18      4.26 o 
  -4  12  19       16.82       21.79      4.42 o 
  -3  12  19        0.14        3.63      2.41 o 
  -2  12  19        1.94        4.53      2.43 o 
 -14   0  20        0.24       -0.13      2.91 o 
 -13   0  20        8.60        8.28      3.20 o 
 -12   0  20        9.44       11.89      3.17 o 
 -11   0  20      102.17       96.72      5.08 o 
 -10   0  20      212.29      212.33      7.10 o 
  -9   0  20      125.67      134.33      5.66 o 
  -8   0  20      524.61      504.95     11.01 o 
  -7   0  20      105.06      111.51      4.80 o 
  -6   0  20       18.49       21.45      2.71 o 
  -5   0  20      458.82      413.77      9.19 o 
  -4   0  20       28.08       25.73      2.11 o 
  -3   0  20      349.18      341.25      4.94 o 
  -2   0  20      107.51      101.75      2.69 o 
  -1   0  20      277.58      258.54      4.37 o 
   0   0  20       29.00       20.83      1.65 o 
   1   0  20       16.63       14.93      1.54 o 
   2   0  20        6.24        4.56      1.29 o 
   3   0  20        5.17        3.34      1.32 o 
   4   0  20       24.95       29.24      2.14 o 
   5   0  20       11.82        8.01      1.63 o 
   6   0  20        9.85        9.94      2.02 o 
 -14   1  20       16.01       20.23      3.95 o 
 -13   1  20        0.03        1.23      2.98 o 
 -12   1  20        0.28        2.30      1.88 o 
 -11   1  20       18.78       14.88      2.19 o 
 -10   1  20        0.97       -0.67      1.69 o 
  -9   1  20       90.35       98.04      3.55 o 
  -8   1  20       31.63       34.33      1.72 o 
  -7   1  20       77.94       68.09      2.11 o 
  -6   1  20        3.63        5.33      1.07 o 
  -5   1  20      371.58      366.58      4.17 o 
  -4   1  20        0.03        0.58      0.69 o 
  -3   1  20       12.24       12.91      1.43 o 
  -2   1  20       14.20       12.71      0.85 o 
  -1   1  20        7.41        9.18      0.80 o 
   0   1  20       19.57       19.27      0.98 o 
   1   1  20       35.81       35.81      1.41 o 
   2   1  20       64.24       66.99      1.64 o 
   3   1  20        1.62        1.02      0.86 o 
   4   1  20        9.97        9.02      1.10 o 
   5   1  20        4.26        3.60      1.07 o 
   6   1  20        4.40        6.37      1.59 o 
 -14   2  20        9.57        6.75      3.58 o 
 -13   2  20        1.57        6.33      2.09 o 
 -12   2  20        6.47        5.79      2.01 o 
 -11   2  20       32.54       42.48      2.29 o 
 -10   2  20        4.23        4.81      1.20 o 
  -9   2  20        7.66        5.66      1.21 o 
  -8   2  20        0.47        0.50      0.99 o 
  -7   2  20       45.80       42.36      1.84 o 
  -6   2  20        7.27        5.05      1.08 o 
  -5   2  20       53.88       58.13      2.42 o 
  -4   2  20       55.88       57.39      1.72 o 
  -3   2  20      243.91      216.54      2.90 o 
  -2   2  20        2.28        1.85      0.68 o 
  -1   2  20        8.62        7.75      0.78 o 
   0   2  20        0.47        0.37      0.66 o 
   1   2  20       20.74       19.46      1.04 o 
   2   2  20       20.14       18.52      1.07 o 
   3   2  20        0.01       -0.73      0.73 o 
   4   2  20       22.74       21.24      1.37 o 
   5   2  20       19.94       16.36      1.75 o 
   6   2  20       23.18       25.23      2.13 o 
 -14   3  20        0.03        1.67      3.52 o 
 -13   3  20       35.89       40.91      4.70 o 
 -12   3  20        0.57       -0.62      1.43 o 
 -11   3  20        0.15        0.45      1.14 o 
 -10   3  20        6.10        5.77      1.22 o 
  -9   3  20        4.28        6.47      1.29 o 
  -8   3  20       16.86       20.43      1.45 o 
  -7   3  20        4.12        2.08      1.00 o 
  -6   3  20       19.68       17.05      1.49 o 
  -5   3  20       49.94       47.72      2.06 o 
  -4   3  20       28.19       29.23      1.38 o 
  -3   3  20       17.39       19.03      1.11 o 
  -2   3  20        9.91        8.91      0.91 o 
  -1   3  20        3.47        3.75      0.78 o 
   0   3  20        3.97        4.20      0.74 o 
   1   3  20        0.00       -0.33      0.79 o 
   2   3  20        0.05       -0.77      0.77 o 
   3   3  20        0.81        2.83      1.05 o 
   4   3  20        0.35        1.13      1.07 o 
   5   3  20        0.57       -0.66      1.15 o 
   6   3  20        4.44        5.70      1.63 o 
 -13   4  20        0.03       -0.70      2.20 o 
 -12   4  20        0.51        0.28      1.70 o 
 -11   4  20       22.91       26.36      2.28 o 
 -10   4  20        3.28        0.72      1.40 o 
  -9   4  20        0.77        2.75      1.45 o 
  -8   4  20       30.31       29.63      2.78 o 
  -7   4  20        2.16        1.78      1.22 o 
  -6   4  20       78.88       75.84      1.87 o 
  -5   4  20       96.96       87.61      1.97 o 
  -4   4  20       14.78       12.35      1.02 o 
  -3   4  20        0.99        0.94      0.73 o 
  -2   4  20       53.39       55.38      1.98 o 
  -1   4  20       17.90       16.99      1.36 o 
   0   4  20       33.23       31.34      1.55 o 
   1   4  20       21.18       16.69      1.29 o 
   2   4  20       14.14       12.40      1.27 o 
   3   4  20        2.39        2.13      1.05 o 
   4   4  20        2.35        0.93      1.13 o 
   5   4  20       20.95       20.39      2.04 o 
   6   4  20        7.93        6.66      1.90 o 
 -13   5  20        6.59        9.12      2.14 o 
 -12   5  20        2.98        3.08      1.74 o 
 -11   5  20        0.03       -1.38      2.43 o 
 -10   5  20        0.06        1.08      1.51 o 
  -9   5  20       17.31       20.71      2.35 o 
  -8   5  20       21.12       13.42      1.77 o 
  -7   5  20      163.98      147.35      5.71 o 
  -6   5  20       50.54       47.28      2.07 o 
  -5   5  20      147.27      147.11      3.16 o 
  -4   5  20       18.74       21.15      1.56 o 
  -3   5  20        0.11       -1.12      1.12 o 
  -2   5  20       50.40       51.13      2.70 o 
  -1   5  20       25.50       24.07      1.54 o 
   0   5  20        0.05        2.38      1.11 o 
   1   5  20       19.52       17.65      1.36 o 
   2   5  20       94.14       94.96      2.79 o 
   3   5  20       16.00       12.01      1.34 o 
   4   5  20        0.52       -0.72      1.09 o 
   5   5  20        3.71        1.86      1.22 o 
 -13   6  20        1.34        0.06      2.58 o 
 -12   6  20        5.12        3.27      1.82 o 
 -11   6  20        5.33       10.69      2.00 o 
 -10   6  20        7.79        8.89      1.77 o 
  -9   6  20        7.71       10.64      2.25 o 
  -8   6  20      100.43       82.13      4.10 o 
  -7   6  20        0.82        0.29      1.22 o 
  -6   6  20        3.03        1.96      1.23 o 
  -5   6  20       23.65       20.60      3.32 o 
  -4   6  20       56.90       53.04      2.67 o 
  -3   6  20       56.06       56.01      2.84 o 
  -2   6  20       64.26       61.85      2.57 o 
  -1   6  20       77.97       77.84      2.84 o 
   0   6  20       20.66       21.35      1.56 o 
   1   6  20        9.42       10.41      1.45 o 
   2   6  20        0.33        0.00      1.01 o 
   3   6  20        8.38        4.92      1.19 o 
   4   6  20        4.98        4.00      1.23 o 
   5   6  20        0.19        0.97      1.23 o 
 -12   7  20       19.46       15.61      2.97 o 
 -11   7  20       10.80        8.19      2.48 o 
 -10   7  20        0.96        2.90      1.87 o 
  -9   7  20       32.30       28.79      3.12 o 
  -8   7  20       10.16       17.08      2.01 o 
  -7   7  20       39.99       35.57      2.58 o 
  -6   7  20        2.07        2.55      1.39 o 
  -5   7  20        1.32        1.79      1.32 o 
  -4   7  20       19.29       22.14      2.11 o 
  -3   7  20       47.85       44.80      2.70 o 
  -2   7  20        0.93        0.43      1.27 o 
  -1   7  20        1.55        1.88      1.59 o 
   0   7  20       23.87       23.83      2.04 o 
   1   7  20        0.01        0.50      2.03 o 
   2   7  20        3.62        3.57      1.36 o 
   3   7  20        0.01        1.23      1.13 o 
   4   7  20        0.91       -0.33      1.13 o 
 -11   8  20       15.72       20.24      2.98 o 
 -10   8  20        1.39        1.69      1.95 o 
  -9   8  20       15.11       16.84      2.73 o 
  -8   8  20       20.04       20.96      2.25 o 
  -7   8  20        0.01        0.54      1.43 o 
  -6   8  20        6.44        9.52      2.11 o 
  -5   8  20       18.13       20.13      3.43 o 
  -4   8  20        2.10        3.29      1.57 o 
  -3   8  20       26.06       24.10      2.38 o 
  -2   8  20        7.70        4.82      1.46 o 
  -1   8  20        4.44        2.48      1.34 o 
   0   8  20        4.97        7.16      1.60 o 
   1   8  20        1.27        2.85      1.52 o 
   2   8  20        9.03        9.40      1.77 o 
   3   8  20        0.06       -1.46      1.46 o 
 -10   9  20        3.04        4.82      2.30 o 
  -9   9  20        0.38        1.04      1.59 o 
  -8   9  20       20.27       21.14      2.38 o 
  -7   9  20        0.20        0.07      1.47 o 
  -6   9  20        9.18        8.37      1.85 o 
  -5   9  20        4.99        6.28      3.11 o 
  -4   9  20       37.95       43.38      6.66 o 
  -3   9  20       23.54       26.22      3.98 o 
  -2   9  20       45.04       44.28      2.66 o 
  -1   9  20        0.37       -0.06      1.39 o 
   0   9  20        3.05        3.69      1.53 o 
   1   9  20        0.47        1.67      1.52 o 
   2   9  20       17.74       21.90      3.41 o 
  -9  10  20       25.05       28.06      3.04 o 
  -8  10  20       34.64       41.09      6.88 o 
  -7  10  20       10.84       14.56      2.21 o 
  -6  10  20       22.36       28.28      2.82 o 
  -5  10  20       15.85       14.73      4.40 o 
  -4  10  20        7.95        8.08      1.88 o 
  -3  10  20       27.10       27.62      2.25 o 
  -2  10  20        4.89        6.26      1.66 o 
  -1  10  20        0.15       -0.40      1.42 o 
   0  10  20        2.82        2.30      1.56 o 
   1  10  20        0.26       -0.54      1.51 o 
  -7  11  20        2.94        7.41      2.02 o 
  -6  11  20       13.35       10.17      2.09 o 
  -5  11  20        0.94        1.31      2.19 o 
  -4  11  20        6.67        8.01      1.97 o 
  -3  11  20       19.22       22.80      2.23 o 
  -2  11  20        1.13        3.78      1.63 o 
  -1  11  20        1.19        0.31      1.51 o 
   0  11  20        7.99        8.60      3.37 o 
 -14   1  21        3.29        5.82      2.61 o 
 -13   1  21        0.20        3.18      2.06 o 
 -12   1  21        5.14        7.60      2.13 o 
 -11   1  21        1.73        3.49      1.89 o 
 -10   1  21       27.74       27.06      2.39 o 
  -9   1  21       48.94       47.89      3.32 o 
  -8   1  21       52.13       48.73      2.84 o 
  -7   1  21      273.05      265.12      4.76 o 
  -6   1  21      451.84      461.70      5.54 o 
  -5   1  21      228.74      234.63      3.61 o 
  -4   1  21      150.83      148.82      4.46 o 
  -3   1  21       31.62       24.11      1.11 o 
  -2   1  21       17.69       14.55      0.90 o 
  -1   1  21       31.51       31.43      1.16 o 
   0   1  21       64.56       64.71      1.51 o 
   1   1  21        1.88        0.66      0.72 o 
   2   1  21        2.43        4.58      0.95 o 
   3   1  21       17.87       18.76      1.57 o 
   4   1  21        0.58        0.12      0.94 o 
   5   1  21        2.03        2.64      1.16 o 
   6   1  21        1.12        2.78      3.50 o 
 -14   2  21        0.42       -3.06      3.06 o 
 -13   2  21       14.64       15.96      2.28 o 
 -12   2  21        9.13       10.94      3.15 o 
 -11   2  21       30.71       26.89      3.44 o 
 -10   2  21       23.85       24.57      1.62 o 
  -9   2  21       14.84       13.14      1.36 o 
  -8   2  21       12.91       15.79      1.41 o 
  -7   2  21       40.10       46.07      2.11 o 
  -6   2  21       45.58       44.87      3.44 o 
  -5   2  21       16.96       16.44      1.33 o 
  -4   2  21       39.75       35.66      1.40 o 
  -3   2  21        5.50        7.09      0.90 o 
  -2   2  21       31.47       28.87      1.21 o 
  -1   2  21       17.79       17.09      0.97 o 
   0   2  21       23.67       25.08      1.13 o 
   1   2  21        0.67        0.68      0.71 o 
   2   2  21       14.75       14.71      1.01 o 
   3   2  21       11.48       13.95      1.05 o 
   4   2  21        0.15        0.43      2.19 o 
   5   2  21       74.97       94.23      3.17 o 
 -13   3  21        5.92        7.79      3.43 o 
 -12   3  21        0.33        0.17      1.51 o 
 -11   3  21        2.60        3.94      1.63 o 
 -10   3  21        4.58        8.97      1.33 o 
  -9   3  21        3.49        4.81      1.17 o 
  -8   3  21      127.92      124.26      2.79 o 
  -7   3  21        4.20        3.81      1.06 o 
  -6   3  21        4.91        3.90      1.04 o 
  -5   3  21       54.89       54.66      1.99 o 
  -4   3  21       22.84       20.72      1.56 o 
  -3   3  21      166.77      155.46      2.47 o 
  -2   3  21      102.19      111.97      2.12 o 
  -1   3  21        2.67        3.87      1.01 o 
   0   3  21       11.36        9.77      0.94 o 
   1   3  21       10.59        9.64      0.89 o 
   2   3  21        2.04        1.60      0.91 o 
   3   3  21       25.43       25.08      1.60 o 
   4   3  21       22.05       18.27      1.53 o 
   5   3  21       21.71       16.23      1.57 o 
 -13   4  21       30.48       29.91      2.83 o 
 -12   4  21       21.19       21.15      2.28 o 
 -11   4  21        3.90        1.17      1.54 o 
 -10   4  21       18.24       18.98      2.05 o 
  -9   4  21        6.52        7.79      1.62 o 
  -8   4  21       27.94       24.60      2.65 o 
  -7   4  21       42.27       47.83      2.51 o 
  -6   4  21      128.73      118.51      3.43 o 
  -5   4  21        0.40        0.22      1.01 o 
  -4   4  21       90.16       88.74      2.56 o 
  -3   4  21       29.87       29.87      2.81 o 
  -2   4  21       31.60       33.23      1.76 o 
  -1   4  21       28.25       22.21      1.52 o 
   0   4  21       65.78       65.64      1.98 o 
   1   4  21       45.59       45.45      2.06 o 
   2   4  21       19.28       15.91      1.67 o 
   3   4  21        1.46        0.62      1.10 o 
   4   4  21       15.73       15.13      1.49 o 
   5   4  21        6.99        7.61      1.39 o 
 -13   5  21        4.37        3.45      2.19 o 
 -12   5  21       10.47        8.71      3.21 o 
 -11   5  21       17.11       20.93      2.26 o 
 -10   5  21       71.92       65.42      3.10 o 
  -9   5  21       21.57       21.10      2.04 o 
  -8   5  21        8.32        3.98      1.53 o 
  -7   5  21       11.32       15.48      1.82 o 
  -6   5  21        5.69        8.96      1.35 o 
  -5   5  21       56.20       52.43      2.20 o 
  -4   5  21        0.36        2.24      1.15 o 
  -3   5  21        2.95        5.45      1.17 o 
  -2   5  21       18.21       15.95      1.43 o 
  -1   5  21       30.48       34.10      2.19 o 
   0   5  21       67.61       71.54      3.72 o 
   1   5  21        1.45       -0.08      1.06 o 
   2   5  21        2.35       -0.08      1.05 o 
   3   5  21        1.73        3.79      1.21 o 
   4   5  21        1.67        2.42      1.26 o 
   5   5  21        1.97        1.20      1.41 o 
 -12   6  21        0.27       -0.51      1.67 o 
 -11   6  21        0.01       -1.28      1.59 o 
 -10   6  21        4.38        4.55      1.69 o 
  -9   6  21       26.62       27.05      2.93 o 
  -8   6  21        7.47        7.91      2.09 o 
  -7   6  21        0.20       -0.55      1.26 o 
  -6   6  21        4.76        6.07      1.54 o 
  -5   6  21        0.80        1.19      1.27 o 
  -4   6  21       17.11       16.79      1.93 o 
  -3   6  21        8.12        8.73      2.50 o 
  -2   6  21        4.88        6.55      1.42 o 
  -1   6  21        9.13       11.25      1.79 o 
   0   6  21       70.26       73.15      3.50 o 
   1   6  21        1.59        0.19      1.13 o 
   2   6  21       12.06       14.62      1.67 o 
   3   6  21        4.11        2.46      1.17 o 
   4   6  21        4.56        5.59      1.32 o 
 -12   7  21       12.28       15.28      2.89 o 
 -11   7  21        9.44        8.44      2.52 o 
 -10   7  21       18.55       14.88      2.62 o 
  -9   7  21        8.53       11.30      2.38 o 
  -8   7  21       18.84       13.82      2.50 o 
  -7   7  21        0.04       -1.25      1.25 o 
  -6   7  21       26.36       24.34      4.46 o 
  -5   7  21        0.59        0.24      1.58 o 
  -4   7  21       30.97       30.98      3.96 o 
  -3   7  21        0.11        0.03      1.64 o 
  -2   7  21       18.67       19.07      1.95 o 
  -1   7  21        9.44       12.93      1.76 o 
   0   7  21        2.72        3.07      1.46 o 
   1   7  21       38.78       49.31      3.76 o 
   2   7  21        0.10       -0.09      1.14 o 
   3   7  21        2.62        2.76      1.24 o 
 -11   8  21        0.47        2.57      2.22 o 
 -10   8  21        0.13       -1.81      1.81 o 
  -9   8  21       16.34       16.76      2.81 o 
  -8   8  21        0.86        2.15      1.55 o 
  -7   8  21        8.19       10.41      2.20 o 
  -6   8  21        7.60        6.85      1.73 o 
  -5   8  21        0.66        1.07      1.38 o 
  -4   8  21        2.29        5.08      1.67 o 
  -3   8  21       14.16       14.16      1.79 o 
  -2   8  21        7.72        7.44      1.59 o 
  -1   8  21        9.61        8.81      1.69 o 
   0   8  21       24.19       21.20      2.13 o 
   1   8  21        1.07        3.19      2.17 o 
   2   8  21        0.18       -1.58      2.09 o 
   3   8  21        1.16        0.66      1.61 o 
 -10   9  21        6.03       10.49      2.63 o 
  -9   9  21       11.11       14.95      2.82 o 
  -8   9  21        0.23       -0.35      2.92 o 
  -7   9  21        2.30        3.44      1.68 o 
  -6   9  21        0.06       -0.17      1.48 o 
  -5   9  21        0.08        0.24      1.46 o 
  -4   9  21        0.55        4.05      1.68 o 
  -3   9  21       11.09       16.57      3.19 o 
  -2   9  21        0.00        1.77      1.43 o 
  -1   9  21        7.64        6.95      1.68 o 
   0   9  21        8.44       10.82      1.83 o 
   1   9  21        0.03        1.17      1.55 o 
   2   9  21        1.12       -1.66      1.79 o 
  -9  10  21        0.13        0.02      1.78 o 
  -8  10  21        6.99       12.35      2.24 o 
  -7  10  21        5.11        7.91      1.99 o 
  -6  10  21        2.46        3.94      1.84 o 
  -5  10  21        0.62        1.74      3.18 o 
  -4  10  21        3.42        3.10      2.40 o 
  -3  10  21       19.43       19.25      2.12 o 
  -2  10  21        8.56        8.25      1.77 o 
  -1  10  21        2.59        0.07      1.47 o 
   0  10  21       13.48       12.80      1.96 o 
  -6  11  21        6.45        3.25      2.42 o 
  -5  11  21        1.15        0.66      1.78 o 
  -4  11  21        3.58        3.48      1.85 o 
  -3  11  21        8.75       10.64      1.91 o 
  -2  11  21        3.07        4.19      1.69 o 
 -14   0  22        3.01        5.33      3.13 o 
 -13   0  22        3.45        7.35      3.05 o 
 -12   0  22        1.36        3.49      2.90 o 
 -11   0  22        0.10        3.98      2.68 o 
 -10   0  22        2.37        2.92      2.53 o 
  -9   0  22       26.33       34.00      3.56 o 
  -8   0  22       33.80       25.59      3.29 o 
  -7   0  22      155.86      158.11      5.93 o 
  -6   0  22        1.16       -1.11      1.90 o 
  -5   0  22       55.67       61.85      5.43 o 
  -4   0  22       86.95       81.66      3.13 o 
  -3   0  22      144.05      135.51      5.66 o 
  -2   0  22       11.38        8.27      1.30 o 
  -1   0  22       24.62       21.33      1.73 o 
   0   0  22       18.95       16.49      1.63 o 
   1   0  22       49.49       46.28      2.35 o 
   2   0  22        0.03       -1.22      1.22 o 
   3   0  22       24.13       24.64      4.05 o 
   4   0  22        0.87        0.08      1.41 o 
   5   0  22        7.80        7.50      1.84 o 
 -14   1  22       13.65       17.50      2.68 o 
 -13   1  22        0.09        3.48      2.02 o 
 -12   1  22       19.63       17.64      2.45 o 
 -11   1  22        0.17        2.04      1.84 o 
 -10   1  22      118.90      119.59      3.94 o 
  -9   1  22       56.84       62.23      3.02 o 
  -8   1  22       81.09       86.02      4.58 o 
  -7   1  22        7.87        5.19      1.70 o 
  -6   1  22       12.14       11.00      1.24 o 
  -5   1  22        4.10        4.64      1.04 o 
  -4   1  22       19.20       15.96      1.17 o 
  -3   1  22        9.37        9.18      0.86 o 
  -2   1  22        1.68        2.07      0.75 o 
  -1   1  22        0.88       -0.17      0.68 o 
   0   1  22       26.41       29.93      1.40 o 
   1   1  22        0.47        0.21      0.83 o 
   2   1  22        0.02       -0.86      0.86 o 
   3   1  22        0.01        0.38      0.94 o 
   4   1  22       16.62       16.88      1.38 o 
   5   1  22        9.72        6.94      1.63 o 
 -13   2  22        3.47        5.01      2.01 o 
 -12   2  22        7.59        9.80      2.31 o 
 -11   2  22       26.24       32.25      2.52 o 
 -10   2  22        0.17        1.40      1.65 o 
  -9   2  22        3.07        2.09      1.06 o 
  -8   2  22        0.87        1.40      1.04 o 
  -7   2  22       68.92       65.06      2.67 o 
  -6   2  22       34.51       31.21      1.66 o 
  -5   2  22       39.57       41.44      2.64 o 
  -4   2  22       20.15       21.20      1.18 o 
  -3   2  22       83.32       83.92      2.53 o 
  -2   2  22        2.71        1.82      0.97 o 
  -1   2  22        1.01       -0.58      0.70 o 
   0   2  22        4.55        3.21      0.79 o 
   1   2  22        0.02       -0.74      0.74 o 
   2   2  22        0.78       -0.76      0.76 o 
   3   2  22        6.36        6.56      1.32 o 
   4   2  22        2.83        3.25      1.44 o 
   5   2  22        3.82        3.14      1.56 o 
 -13   3  22        0.58        2.69      3.38 o 
 -12   3  22        9.36       14.69      3.69 o 
 -11   3  22        6.49        4.70      2.84 o 
 -10   3  22       10.37       11.08      1.38 o 
  -9   3  22        3.90        5.96      1.17 o 
  -8   3  22        1.36        0.31      1.50 o 
  -7   3  22        2.55        2.47      1.11 o 
  -6   3  22        7.40       10.03      1.23 o 
  -5   3  22        0.20        0.92      1.37 o 
  -4   3  22        3.42        2.72      0.85 o 
  -3   3  22       14.36       13.50      1.09 o 
  -2   3  22       17.81       17.57      1.17 o 
  -1   3  22        2.14        0.72      0.81 o 
   0   3  22        0.09       -0.77      0.77 o 
   1   3  22        0.25        0.45      1.14 o 
   2   3  22        0.01        0.53      1.60 o 
   3   3  22       23.94       31.20      1.76 o 
   4   3  22        0.14        0.55      1.19 o 
   5   3  22        1.09       -2.44      2.45 o 
 -13   4  22       15.55       12.93      3.92 o 
 -12   4  22        0.01       -0.72      3.00 o 
 -11   4  22        6.66        9.54      1.84 o 
 -10   4  22       30.82       36.58      2.50 o 
  -9   4  22        3.51        5.26      1.60 o 
  -8   4  22       56.30       53.52      2.71 o 
  -7   4  22       39.87       43.39      4.40 o 
  -6   4  22        1.22        0.51      1.35 o 
  -5   4  22        7.57        5.91      1.65 o 
  -4   4  22        1.02        1.21      0.99 o 
  -3   4  22        3.27        3.42      1.10 o 
  -2   4  22       23.84       23.82      1.59 o 
  -1   4  22       85.06       83.14      2.41 o 
   0   4  22       16.88       14.85      1.45 o 
   1   4  22        1.12       -0.52      1.05 o 
   2   4  22        7.38        6.76      1.22 o 
   3   4  22        0.00       -0.07      1.11 o 
   4   4  22        1.23       -0.19      1.30 o 
 -13   5  22        5.66        7.99      2.04 o 
 -12   5  22        4.41        1.63      1.80 o 
 -11   5  22       26.71       33.24      4.21 o 
 -10   5  22       10.85       12.71      1.98 o 
  -9   5  22        3.38       -0.15      1.47 o 
  -8   5  22        1.45        2.97      1.48 o 
  -7   5  22        0.09        1.64      3.67 o 
  -6   5  22       33.22       30.93      1.90 o 
  -5   5  22       24.91       31.36      1.88 o 
  -4   5  22       44.50       45.64      2.17 o 
  -3   5  22      113.12      120.80      4.01 o 
  -2   5  22       66.20       61.96      2.25 o 
  -1   5  22      208.53      204.44      3.87 o 
   0   5  22      147.81      149.03      4.26 o 
   1   5  22       70.66       63.79      3.78 o 
   2   5  22        6.12        4.22      1.30 o 
   3   5  22        0.14       -0.08      1.70 o 
   4   5  22        0.20       -1.16      1.16 o 
 -12   6  22       25.74       35.60      2.85 o 
 -11   6  22        0.13       -3.21      3.21 o 
 -10   6  22       38.39       44.87      3.21 o 
  -9   6  22        2.80        3.43      2.01 o 
  -8   6  22        2.37        1.50      1.84 o 
  -7   6  22        4.67        2.24      1.74 o 
  -6   6  22       37.96       41.47      2.54 o 
  -5   6  22        0.01       -1.24      1.24 o 
  -4   6  22        3.02        2.99      1.61 o 
  -3   6  22        6.69        7.35      1.52 o 
  -2   6  22        7.00        6.63      1.55 o 
  -1   6  22        2.83        2.78      1.23 o 
   0   6  22        0.46        0.93      1.32 o 
   1   6  22        0.77        0.88      1.53 o 
   2   6  22        0.00        2.25      1.62 o 
   3   6  22        0.44       -1.04      1.19 o 
 -11   7  22        1.33       -0.89      2.05 o 
 -10   7  22        9.62        8.83      2.40 o 
  -9   7  22        0.16       -1.15      1.80 o 
  -8   7  22        9.08        2.39      1.82 o 
  -7   7  22        0.00       -0.23      1.29 o 
  -6   7  22        0.07       -1.20      1.20 o 
  -5   7  22        1.12       -1.27      1.27 o 
  -4   7  22       57.19       70.03      5.06 o 
  -3   7  22        6.98        0.01      1.61 o 
  -2   7  22        6.92        6.84      1.58 o 
  -1   7  22        0.94        2.42      1.40 o 
   0   7  22       22.79       28.30      2.30 o 
   1   7  22        0.03       -0.28      1.71 o 
   2   7  22        0.02        0.59      1.24 o 
   3   7  22        3.65        0.44      1.35 o 
 -10   8  22        5.84        7.59      2.51 o 
  -9   8  22        7.86        9.46      2.50 o 
  -8   8  22        3.33        6.10      2.22 o 
  -7   8  22        8.64        6.71      3.58 o 
  -6   8  22        0.17        0.53      1.46 o 
  -5   8  22        3.65        2.03      1.57 o 
  -4   8  22        0.25        2.35      1.61 o 
  -3   8  22        0.19       -0.95      1.24 o 
  -2   8  22        0.00       -1.29      1.29 o 
  -1   8  22        2.25        3.07      1.48 o 
   0   8  22       10.94       14.43      1.95 o 
   1   8  22        3.49        3.70      1.69 o 
   2   8  22        0.89        0.62      1.60 o 
  -9   9  22        4.47        4.00      2.31 o 
  -8   9  22        8.76        8.00      2.00 o 
  -7   9  22        0.00       -1.48      1.48 o 
  -6   9  22        0.10       -0.80      1.48 o 
  -5   9  22        0.01       -0.62      1.54 o 
  -4   9  22       29.78       29.67      2.87 o 
  -3   9  22        1.08        1.21      1.50 o 
  -2   9  22        1.71        1.55      1.55 o 
  -1   9  22        0.07       -1.38      1.38 o 
   0   9  22        0.41       -0.20      1.44 o 
   1   9  22        0.00        0.02      1.54 o 
  -8  10  22        1.26        1.61      2.25 o 
  -7  10  22        0.35       -1.66      1.66 o 
  -6  10  22        6.67        9.66      2.11 o 
  -5  10  22       11.64        8.39      2.06 o 
  -4  10  22        7.40        9.61      2.14 o 
  -3  10  22       17.28       16.84      3.64 o 
  -2  10  22        3.38        3.99      2.48 o 
  -1  10  22        2.58        3.95      1.66 o 
 -13   1  23        0.75       -0.44      1.94 o 
 -12   1  23        6.33       14.16      4.98 o 
 -11   1  23       26.34       29.81      4.96 o 
 -10   1  23        3.20        5.01      1.92 o 
  -9   1  23        3.04        2.85      1.70 o 
  -8   1  23       92.93       90.64      8.07 o 
  -7   1  23       36.63       50.57      7.14 o 
  -6   1  23      213.91      217.70      5.65 o 
  -5   1  23        0.37       -0.06      1.69 o 
  -4   1  23        0.67       -1.10      1.10 o 
  -3   1  23       14.35       17.53      1.59 o 
  -2   1  23        4.02        4.10      0.95 o 
  -1   1  23       43.60       43.83      1.58 o 
   0   1  23        9.12       12.08      1.13 o 
   1   1  23        2.83        2.66      0.94 o 
   2   1  23        0.54       -0.40      0.91 o 
   3   1  23        1.51        1.99      1.03 o 
   4   1  23        9.94        8.19      1.27 o 
 -13   2  23        2.99       -0.32      2.98 o 
 -12   2  23        0.92        4.66      1.94 o 
 -11   2  23        0.01        4.81      1.83 o 
 -10   2  23        1.79        5.21      1.81 o 
  -9   2  23        0.85        1.84      1.61 o 
  -8   2  23        0.20        0.78      1.04 o 
  -7   2  23       23.80       26.91      1.62 o 
  -6   2  23        0.81        0.06      1.38 o 
  -5   2  23       12.51        9.31      1.14 o 
  -4   2  23        0.87        0.21      1.20 o 
  -3   2  23       34.71       32.60      1.61 o 
  -2   2  23       12.18       13.06      1.38 o 
  -1   2  23        8.00        7.52      0.98 o 
   0   2  23       13.90       13.56      1.07 o 
   1   2  23        5.88        4.89      1.01 o 
   2   2  23        0.69        0.64      0.94 o 
   3   2  23        1.05        1.08      1.21 o 
   4   2  23        0.07       -0.41      1.45 o 
 -13   3  23        2.92       -1.02      3.16 o 
 -12   3  23        0.70        7.43      3.31 o 
 -11   3  23        9.39        7.60      3.25 o 
 -10   3  23       62.80       60.31      2.83 o 
  -9   3  23        0.16        2.02      1.12 o 
  -8   3  23       23.54       24.24      1.60 o 
  -7   3  23       56.90       62.55      2.15 o 
  -6   3  23       30.10       33.01      2.15 o 
  -5   3  23        9.21       10.76      1.24 o 
  -4   3  23       22.54       18.93      1.37 o 
  -3   3  23       14.27       15.63      1.14 o 
  -2   3  23        1.22        0.86      0.85 o 
  -1   3  23       50.03       55.92      2.31 o 
   0   3  23        6.89        9.10      1.67 o 
   1   3  23       37.26       42.66      1.84 o 
   2   3  23        0.37       -1.04      1.04 o 
   3   3  23       16.84       19.79      1.60 o 
   4   3  23        8.58       11.31      1.83 o 
 -13   4  23        1.08       -3.17      3.17 o 
 -12   4  23        9.95        6.31      1.84 o 
 -11   4  23        1.38       -1.42      1.42 o 
 -10   4  23        0.68        1.77      2.81 o 
  -9   4  23       40.62       40.43      3.39 o 
  -8   4  23        0.07       -1.03      1.31 o 
  -7   4  23       32.61       30.95      5.83 o 
  -6   4  23       45.06       33.68      2.42 o 
  -5   4  23        5.94        3.83      2.45 o 
  -4   4  23      134.72      138.41      2.92 o 
  -3   4  23       19.36       18.02      1.46 o 
  -2   4  23       83.14       79.08      2.36 o 
  -1   4  23       80.18       86.52      3.05 o 
   0   4  23       20.39       19.45      1.59 o 
   1   4  23       19.57       26.06      1.76 o 
   2   4  23        9.49       13.67      1.43 o 
   3   4  23       37.84       41.81      2.04 o 
 -12   5  23        1.20        0.77      1.76 o 
 -11   5  23        6.01        5.72      1.81 o 
 -10   5  23        0.16       -1.37      1.54 o 
  -9   5  23       12.71       11.40      1.90 o 
  -8   5  23        5.87        7.39      1.71 o 
  -7   5  23        0.43        1.69      1.46 o 
  -6   5  23        0.38        1.21      1.41 o 
  -5   5  23        0.35        0.42      1.12 o 
  -4   5  23        0.00        1.01      1.08 o 
  -3   5  23       17.81       23.25      1.63 o 
  -2   5  23        8.77       12.08      1.43 o 
  -1   5  23       82.53      101.08      2.77 o 
   0   5  23        0.43        3.42      1.28 o 
   1   5  23        4.49        4.72      1.37 o 
   2   5  23        7.07       11.98      1.56 o 
   3   5  23        4.82        4.77      1.39 o 
 -12   6  23        0.04       -1.89      2.00 o 
 -11   6  23        4.84        1.41      4.62 o 
 -10   6  23        0.13       -1.50      1.60 o 
  -9   6  23        0.03       -0.20      2.85 o 
  -8   6  23       14.97        7.83      2.14 o 
  -7   6  23        8.00        6.62      2.02 o 
  -6   6  23       22.19       28.23      2.32 o 
  -5   6  23        6.26        6.43      1.66 o 
  -4   6  23       15.95       20.92      1.95 o 
  -3   6  23        0.26       -1.92      1.92 o 
  -2   6  23        6.56        8.95      1.53 o 
  -1   6  23       10.53       11.75      1.47 o 
   0   6  23        0.28        2.19      1.27 o 
   1   6  23        8.02        7.45      1.44 o 
   2   6  23       16.43       17.10      1.75 o 
 -11   7  23        4.18       -0.22      2.18 o 
 -10   7  23       14.61       14.58      2.75 o 
  -9   7  23       15.80       19.37      2.94 o 
  -8   7  23        0.59       -1.70      1.70 o 
  -7   7  23       39.55       38.04      3.31 o 
  -6   7  23        3.07        3.52      1.51 o 
  -5   7  23        8.34       10.83      1.85 o 
  -4   7  23        0.41        0.23      1.34 o 
  -3   7  23       23.32       26.07      4.06 o 
  -2   7  23       14.28       11.33      1.75 o 
  -1   7  23        3.70        4.98      1.60 o 
   0   7  23        0.40        1.27      1.52 o 
   1   7  23        0.16        2.14      1.50 o 
   2   7  23        0.04        0.32      1.30 o 
 -10   8  23        8.02        8.06      2.59 o 
  -9   8  23       16.02       14.29      2.83 o 
  -8   8  23       17.82       22.96      3.03 o 
  -7   8  23        1.03       -0.61      1.56 o 
  -6   8  23        0.17        2.01      2.76 o 
  -5   8  23        0.10        0.89      1.57 o 
  -4   8  23        7.99        8.97      1.74 o 
  -3   8  23        0.03       -1.36      1.36 o 
  -2   8  23       10.77       10.00      1.76 o 
  -1   8  23        2.85        0.59      1.48 o 
   0   8  23        0.35        1.59      1.83 o 
   1   8  23        0.33        0.87      1.56 o 
  -8   9  23        1.83        1.18      2.13 o 
  -7   9  23        0.21        1.43      1.76 o 
  -6   9  23       10.73       12.03      2.33 o 
  -5   9  23        0.00        0.45      1.64 o 
  -4   9  23       29.51       33.64      2.52 o 
  -3   9  23        1.15        1.53      1.55 o 
  -2   9  23        8.94        7.69      1.80 o 
  -1   9  23        0.06       -1.43      1.43 o 
  -6  10  23        8.10        7.90      2.14 o 
  -5  10  23        7.52       14.59      3.27 o 
  -4  10  23       14.43       13.42      2.07 o 
  -3  10  23        0.11        3.15      1.69 o 
 -13   0  24        0.29        1.97      2.88 o 
 -12   0  24        7.67       10.56      3.09 o 
 -11   0  24        8.01        6.49      2.93 o 
 -10   0  24      141.23      143.70      6.16 o 
  -9   0  24      111.71      117.21      5.71 o 
  -8   0  24      414.48      408.75     10.03 o 
  -7   0  24        3.04        3.35      2.29 o 
  -6   0  24       28.69       36.54      3.53 o 
  -5   0  24       24.52       23.74      2.91 o 
  -4   0  24        0.89       -1.56      1.93 o 
  -3   0  24        4.07        6.60      1.64 o 
  -2   0  24       11.73       14.87      2.74 o 
  -1   0  24        0.18        1.04      1.23 o 
   0   0  24       44.62       53.19      2.56 o 
   1   0  24       23.83       15.92      1.81 o 
   2   0  24       50.07       57.24      3.55 o 
   3   0  24        6.58        6.39      1.67 o 
 -13   1  24        0.02       -1.19      1.89 o 
 -12   1  24        1.61        3.42      2.54 o 
 -11   1  24        3.22        3.47      1.98 o 
 -10   1  24        1.27        3.83      1.79 o 
  -9   1  24       23.07       25.32      2.36 o 
  -8   1  24        0.60        4.66      1.72 o 
  -7   1  24       23.23       20.37      2.12 o 
  -6   1  24        0.69        0.06      1.43 o 
  -5   1  24       37.24       31.73      2.03 o 
  -4   1  24        0.57        0.65      1.14 o 
  -3   1  24       14.02       14.69      1.51 o 
  -2   1  24       22.69       25.01      1.58 o 
  -1   1  24        0.09        0.39      0.92 o 
   0   1  24        4.51        4.95      1.01 o 
   1   1  24        0.03       -1.05      1.05 o 
   2   1  24        0.17        0.08      0.94 o 
   3   1  24        0.43       -1.00      1.00 o 
 -13   2  24        6.64        7.18      3.39 o 
 -12   2  24        0.27       -0.17      4.08 o 
 -11   2  24        2.70        4.16      2.65 o 
 -10   2  24        5.35        9.99      1.93 o 
  -9   2  24        9.73       11.12      1.94 o 
  -8   2  24       12.13       10.55      1.81 o 
  -7   2  24       52.34       57.59      2.11 o 
  -6   2  24       25.76       28.97      1.64 o 
  -5   2  24        2.12        1.63      1.05 o 
  -4   2  24        1.56        1.78      0.94 o 
  -3   2  24       37.02       35.37      1.62 o 
  -2   2  24       12.97       14.81      1.30 o 
  -1   2  24        1.93        2.65      0.89 o 
   0   2  24       13.44       15.60      1.44 o 
   1   2  24       11.49        9.99      1.26 o 
   2   2  24        5.31        4.41      1.30 o 
   3   2  24        9.37       11.35      1.58 o 
 -12   3  24       12.34       19.48      3.79 o 
 -11   3  24        3.10        5.08      3.08 o 
 -10   3  24        0.73       -0.79      2.86 o 
  -9   3  24       68.03       80.51      2.88 o 
  -8   3  24        1.53        1.81      1.27 o 
  -7   3  24       17.10       23.36      1.71 o 
  -6   3  24        9.92        9.43      1.26 o 
  -5   3  24       23.07       30.07      2.20 o 
  -4   3  24       83.17       94.52      3.93 o 
  -3   3  24       40.91       47.68      1.64 o 
  -2   3  24        9.45        7.42      1.01 o 
  -1   3  24        1.03        0.48      1.12 o 
   0   3  24        0.39       -1.08      1.08 o 
   1   3  24        0.77        2.03      1.18 o 
   2   3  24        1.59        3.14      1.46 o 
   3   3  24        5.30        5.60      1.68 o 
 -12   4  24        0.14        0.34      3.22 o 
 -11   4  24        3.54        1.74      2.23 o 
 -10   4  24        9.80        9.10      1.84 o 
  -9   4  24        6.95        6.12      1.68 o 
  -8   4  24        0.21        2.79      2.87 o 
  -7   4  24        4.33        8.27      1.71 o 
  -6   4  24       17.16       17.56      2.01 o 
  -5   4  24       18.13       17.31      1.70 o 
  -4   4  24       12.16       10.36      1.33 o 
  -3   4  24       17.41       19.52      1.56 o 
  -2   4  24       22.63       26.93      2.74 o 
  -1   4  24        0.75        2.15      1.15 o 
   0   4  24        2.01        1.64      1.22 o 
   1   4  24       19.18       22.62      2.09 o 
   2   4  24        2.49        4.37      1.41 o 
   3   4  24        4.46        5.23      1.71 o 
 -12   5  24       28.13       28.33      2.58 o 
 -11   5  24        0.61       -0.44      4.47 o 
 -10   5  24       23.72       24.42      2.38 o 
  -9   5  24        8.44        7.32      2.68 o 
  -8   5  24        0.00       -0.60      1.46 o 
  -7   5  24       43.60       51.93      2.82 o 
  -6   5  24       14.73       11.79      1.82 o 
  -5   5  24        9.44       11.70      1.79 o 
  -4   5  24       17.62       15.38      1.51 o 
  -3   5  24       11.82       11.33      1.43 o 
  -2   5  24       35.31       40.44      2.48 o 
  -1   5  24        0.00        1.13      1.27 o 
   0   5  24       20.62       23.88      2.61 o 
   1   5  24        9.28        6.11      1.48 o 
   2   5  24       68.89       81.24      2.93 o 
 -11   6  24        1.22       -0.05      1.71 o 
 -10   6  24        0.13        0.34      3.29 o 
  -9   6  24       28.66       30.46      2.54 o 
  -8   6  24        5.45        4.28      1.88 o 
  -7   6  24        0.32        0.72      1.72 o 
  -6   6  24        9.82       11.46      2.38 o 
  -5   6  24        5.53        3.63      1.58 o 
  -4   6  24        0.93        3.88      1.24 o 
  -3   6  24       11.63       14.29      1.54 o 
  -2   6  24        0.12        1.05      1.34 o 
  -1   6  24       33.26       35.13      2.68 o 
   0   6  24        3.36        4.28      1.37 o 
   1   6  24        8.99       10.70      1.61 o 
   2   6  24        0.11       -0.53      1.78 o 
 -10   7  24        1.78       -2.03      2.03 o 
  -9   7  24        0.45       -1.95      1.95 o 
  -8   7  24        6.40        1.73      2.09 o 
  -7   7  24        5.83        3.84      2.11 o 
  -6   7  24        0.11        0.61      1.50 o 
  -5   7  24        6.26        8.81      1.89 o 
  -4   7  24        3.18        5.67      1.60 o 
  -3   7  24        3.82        4.48      1.59 o 
  -2   7  24        0.06        0.14      1.43 o 
  -1   7  24        1.12        0.12      1.49 o 
   0   7  24        3.69        5.05      1.42 o 
   1   7  24        7.64       12.97      1.68 o 
  -9   8  24        0.48        1.73      2.28 o 
  -8   8  24        2.88        4.36      2.29 o 
  -7   8  24        3.13        3.35      2.22 o 
  -6   8  24        4.02        5.86      2.30 o 
  -5   8  24        0.23       -0.11      1.59 o 
  -4   8  24        0.03       -1.22      2.44 o 
  -3   8  24       19.02       22.32      2.21 o 
  -2   8  24        0.43        0.86      1.54 o 
  -1   8  24        0.21        0.19      1.49 o 
   0   8  24        4.80        4.94      2.51 o 
  -7   9  24        2.08        4.78      2.41 o 
  -6   9  24        3.31        2.61      1.79 o 
  -5   9  24        2.12        4.18      2.50 o 
  -4   9  24        0.00        0.53      2.66 o 
  -3   9  24        7.80       12.02      1.98 o 
  -2   9  24        0.02        0.93      1.59 o 
 -13   1  25        1.04        7.43      2.89 o 
 -12   1  25        0.04        2.12      2.40 o 
 -11   1  25       20.21       22.60      2.44 o 
 -10   1  25       30.93       38.45      2.80 o 
  -9   1  25       41.67       55.55      3.08 o 
  -8   1  25        8.54       13.21      2.05 o 
  -7   1  25        0.73        1.89      1.55 o 
  -6   1  25        2.57        5.36      1.40 o 
  -5   1  25        0.00       -0.13      1.40 o 
  -4   1  25        1.95        4.01      1.27 o 
  -3   1  25        2.71        3.70      1.25 o 
  -2   1  25        7.94        9.78      1.63 o 
  -1   1  25        2.10        3.41      1.14 o 
   0   1  25       26.16       32.51      1.72 o 
   1   1  25        8.40        9.40      1.18 o 
   2   1  25        6.96       11.88      1.30 o 
   3   1  25       33.73       34.71      2.15 o 
 -12   2  25        1.55        6.46      1.96 o 
 -11   2  25        0.16        0.47      2.94 o 
 -10   2  25        0.29        0.83      1.79 o 
  -9   2  25        1.76        3.37      1.66 o 
  -8   2  25       34.79       40.93      2.65 o 
  -7   2  25        0.00        0.54      1.49 o 
  -6   2  25        6.17        7.33      1.41 o 
  -5   2  25       18.68       21.17      1.77 o 
  -4   2  25        6.97        7.42      1.36 o 
  -3   2  25       32.35       30.91      1.96 o 
  -2   2  25       14.52       13.23      1.38 o 
  -1   2  25        2.40       -0.16      1.07 o 
   0   2  25        4.03        3.91      1.29 o 
   1   2  25        1.66        1.49      1.74 o 
   2   2  25       30.56       37.95      2.33 o 
 -12   3  25        0.06        4.64      3.26 o 
 -11   3  25        4.02        8.21      3.30 o 
 -10   3  25        3.61        6.49      3.16 o 
  -9   3  25       15.60       16.47      2.03 o 
  -8   3  25       42.26       44.36      2.03 o 
  -7   3  25        8.43       11.77      1.35 o 
  -6   3  25        1.91        4.56      1.14 o 
  -5   3  25        0.01        1.57      0.99 o 
  -4   3  25       15.70       17.05      1.33 o 
  -3   3  25       12.89       24.28      1.48 o 
  -2   3  25        4.76        3.96      1.51 o 
  -1   3  25       21.40       22.11      2.98 o 
   0   3  25        2.19        2.26      1.28 o 
   1   3  25       10.00       11.76      1.91 o 
   2   3  25       15.66       20.59      2.27 o 
 -12   4  25        5.72        9.28      3.54 o 
 -11   4  25        0.11       -0.87      2.91 o 
 -10   4  25       10.53       14.34      2.19 o 
  -9   4  25        3.11        4.31      1.71 o 
  -8   4  25        4.47        6.52      1.73 o 
  -7   4  25       55.52       55.69      5.95 o 
  -6   4  25        0.31       -0.45      2.26 o 
  -5   4  25        1.70        3.24      1.75 o 
  -4   4  25        0.77        2.88      1.36 o 
  -3   4  25        0.18        1.75      1.24 o 
  -2   4  25       10.01        6.71      1.31 o 
  -1   4  25        8.55        8.13      1.37 o 
   0   4  25        3.70        5.80      1.37 o 
   1   4  25        1.28        0.21      1.30 o 
   2   4  25        0.34       -1.34      1.34 o 
 -11   5  25        0.77        1.69      1.70 o 
 -10   5  25        0.04        2.12      1.70 o 
  -9   5  25        1.93        2.00      1.74 o 
  -8   5  25       23.06       27.30      4.22 o 
  -7   5  25        2.43        5.27      1.69 o 
  -6   5  25        0.75        2.59      1.74 o 
  -5   5  25        1.62        3.71      1.40 o 
  -4   5  25        8.14       12.58      1.48 o 
  -3   5  25        3.07        4.97      1.58 o 
  -2   5  25        2.47        1.38      1.22 o 
  -1   5  25        0.54        3.38      1.32 o 
   0   5  25        0.49        2.39      1.39 o 
   1   5  25        9.99       11.28      1.66 o 
 -11   6  25        5.48        5.16      1.96 o 
 -10   6  25        1.91       -2.04      2.23 o 
  -9   6  25        0.13        0.98      2.33 o 
  -8   6  25       10.44       15.17      2.13 o 
  -7   6  25       43.03       43.69      2.91 o 
  -6   6  25        2.92        2.07      1.87 o 
  -5   6  25        7.28       10.03      1.65 o 
  -4   6  25       33.15       34.39      2.00 o 
  -3   6  25        4.85        4.08      1.30 o 
  -2   6  25        0.47        2.52      1.30 o 
  -1   6  25       41.83       58.52      2.47 o 
   0   6  25       10.97        8.98      3.17 o 
   1   6  25       90.02      105.40      4.54 o 
 -10   7  25       12.32       16.80      2.93 o 
  -9   7  25        4.36        2.15      2.25 o 
  -8   7  25        7.99       11.50      2.76 o 
  -7   7  25       11.16       13.72      2.73 o 
  -6   7  25       22.03       30.10      3.35 o 
  -5   7  25        2.38        4.38      1.56 o 
  -4   7  25        0.74        2.15      1.49 o 
  -3   7  25        0.06        0.73      1.92 o 
  -2   7  25       16.12       13.70      1.95 o 
  -1   7  25        7.37        7.40      1.86 o 
   0   7  25        0.80        1.15      1.41 o 
  -8   8  25       18.58       21.12      3.16 o 
  -7   8  25        4.80        3.04      2.42 o 
  -6   8  25       24.45       31.44      3.52 o 
  -5   8  25        6.89        8.76      2.35 o 
  -4   8  25        5.95        7.32      1.82 o 
  -3   8  25        1.40        0.65      1.59 o 
  -2   8  25        0.37       -0.09      1.53 o 
  -5   9  25        0.08        4.84      4.53 o 
 -12   0  26        0.78        4.85      2.80 o 
 -11   0  26        0.21        5.11      2.73 o 
 -10   0  26       36.13       35.68      3.89 o 
  -9   0  26        2.04        3.33      2.66 o 
  -8   0  26      168.15      197.14      7.07 o 
  -7   0  26       46.61       42.41      3.96 o 
  -6   0  26        9.61       13.50      2.83 o 
  -5   0  26       34.49       37.47      3.59 o 
  -4   0  26       11.72        7.08      2.41 o 
  -3   0  26        5.36        3.15      2.08 o 
  -2   0  26       13.16       16.57      2.67 o 
  -1   0  26       17.66       20.74      2.35 o 
   0   0  26       56.55       61.27      3.26 o 
   1   0  26       16.95       20.79      2.12 o 
   2   0  26        0.15       -0.18      1.65 o 
 -12   1  26        0.14        1.78      1.90 o 
 -11   1  26        5.78        6.45      1.96 o 
 -10   1  26        7.10       10.87      2.12 o 
  -9   1  26        6.50       10.24      2.07 o 
  -8   1  26       14.57       19.31      2.32 o 
  -7   1  26       20.72       26.31      3.36 o 
  -6   1  26        0.87        0.60      1.49 o 
  -5   1  26       37.06       32.85      2.37 o 
  -4   1  26        2.69        3.21      1.33 o 
  -3   1  26        5.38        4.03      1.31 o 
  -2   1  26        0.77        2.29      1.29 o 
  -1   1  26        1.59        3.09      1.33 o 
   0   1  26        1.14        3.49      1.23 o 
   1   1  26       11.16       15.80      1.61 o 
   2   1  26        2.13        3.25      1.24 o 
 -12   2  26        2.38        5.43      3.13 o 
 -11   2  26        7.95        8.07      1.93 o 
 -10   2  26        0.96        2.12      1.71 o 
  -9   2  26       13.72       15.47      2.14 o 
  -8   2  26       15.28       16.74      2.04 o 
  -7   2  26        2.51        4.74      1.68 o 
  -6   2  26       16.92       17.60      2.30 o 
  -5   2  26        0.02       -0.33      1.23 o 
  -4   2  26       46.07       51.83      2.37 o 
  -3   2  26       25.28       34.48      2.10 o 
  -2   2  26        9.45        9.93      1.51 o 
  -1   2  26        0.05        0.95      1.13 o 
   0   2  26        0.24       -0.19      1.46 o 
   1   2  26        6.35        6.77      2.38 o 
 -11   3  26        5.08        2.53      3.06 o 
 -10   3  26       25.55       29.55      3.93 o 
  -9   3  26       13.20       13.22      3.31 o 
  -8   3  26        4.23        4.10      3.46 o 
  -7   3  26        0.01       -0.31      1.09 o 
  -6   3  26        5.43        6.38      1.59 o 
  -5   3  26       13.48       18.46      1.80 o 
  -4   3  26       10.39       12.33      1.26 o 
  -3   3  26        0.16        0.78      1.96 o 
  -2   3  26       12.42       11.35      1.44 o 
  -1   3  26        5.09        4.48      1.61 o 
   0   3  26        0.45        1.11      1.62 o 
   1   3  26       10.34       12.25      2.22 o 
 -11   4  26        4.18        9.46      3.48 o 
 -10   4  26       13.26       15.58      3.62 o 
  -9   4  26        0.48       -0.45      1.49 o 
  -8   4  26       41.25       43.29      3.33 o 
  -7   4  26        2.23        5.63      1.68 o 
  -6   4  26        3.53        3.59      1.58 o 
  -5   4  26        3.03        3.25      1.44 o 
  -4   4  26       69.62       73.79      4.11 o 
  -3   4  26        6.63        2.79      1.43 o 
  -2   4  26        3.26        2.98      1.28 o 
  -1   4  26       11.54       11.66      1.49 o 
   0   4  26        0.03       -0.96      1.24 o 
   1   4  26        0.72        1.98      1.72 o 
 -11   5  26        3.20        3.93      1.79 o 
 -10   5  26        1.33        0.48      3.22 o 
  -9   5  26        4.89        6.30      2.05 o 
  -8   5  26        0.01        1.19      2.88 o 
  -7   5  26        0.71        0.53      1.56 o 
  -6   5  26       51.62       57.67      3.01 o 
  -5   5  26        5.29        7.78      1.67 o 
  -4   5  26       24.68       27.58      2.10 o 
  -3   5  26        1.70       -0.23      1.39 o 
  -2   5  26        9.21        6.66      1.44 o 
  -1   5  26       25.11       24.06      1.84 o 
   0   5  26       34.23       33.55      2.12 o 
 -10   6  26        0.72       -0.62      1.78 o 
  -9   6  26       24.00       26.67      6.04 o 
  -8   6  26        6.32        7.43      1.97 o 
  -7   6  26        6.30       12.18      2.06 o 
  -6   6  26        0.03       -1.38      1.56 o 
  -5   6  26        4.00        3.02      2.07 o 
  -4   6  26        2.24        2.74      1.32 o 
  -3   6  26        5.42        3.07      1.36 o 
  -2   6  26        5.76        4.25      1.40 o 
  -1   6  26        0.20        3.04      2.03 o 
  -9   7  26        0.41        0.98      2.22 o 
  -8   7  26        6.91       12.85      2.86 o 
  -7   7  26       24.13       28.60      3.45 o 
  -6   7  26       11.61       15.64      2.95 o 
  -5   7  26        8.50       10.07      3.66 o 
  -4   7  26       14.31       20.27      3.26 o 
  -3   7  26        0.03       -1.43      1.43 o 
  -2   7  26        2.77        4.13      2.17 o 
  -6   8  26        9.84       12.92      2.89 o 
  -5   8  26       10.71       11.56      2.48 o 
  -4   8  26        1.58        1.27      1.76 o 
 -11   1  27        2.70        7.11      3.05 o 
 -10   1  27        1.21        7.88      2.03 o 
  -9   1  27       25.66       29.88      2.56 o 
  -8   1  27       12.99       23.58      4.18 o 
  -7   1  27       24.80       22.84      2.30 o 
  -6   1  27        0.59        0.04      1.54 o 
  -5   1  27       46.96       58.63      2.93 o 
  -4   1  27       12.22       13.04      1.89 o 
  -3   1  27        8.96       13.76      1.68 o 
  -2   1  27        0.26        0.13      1.97 o 
  -1   1  27        0.29       -0.14      1.27 o 
   0   1  27       26.02       31.18      2.11 o 
   1   1  27       15.65       25.99      1.88 o 
 -11   2  27        0.15        5.71      1.90 o 
 -10   2  27       13.96       17.38      3.61 o 
  -9   2  27        7.01        7.58      2.13 o 
  -8   2  27        1.57        1.59      1.61 o 
  -7   2  27        1.44        4.04      1.68 o 
  -6   2  27        3.46        5.63      2.20 o 
  -5   2  27        0.24        4.01      1.43 o 
  -4   2  27        0.00       -0.15      1.29 o 
  -3   2  27        7.14       11.79      1.57 o 
  -2   2  27        0.02        0.16      1.25 o 
  -1   2  27        2.30        7.45      1.46 o 
   0   2  27        1.74        1.52      1.70 o 
 -11   3  27        5.39        9.13      3.35 o 
 -10   3  27        0.87        7.41      3.23 o 
  -9   3  27        0.87        2.40      2.85 o 
  -8   3  27        0.32        7.60      2.84 o 
  -7   3  27       23.23       27.70      2.89 o 
  -6   3  27        0.37        0.63      1.85 o 
  -5   3  27        3.26        3.85      2.75 o 
  -4   3  27        8.39        7.78      2.03 o 
  -3   3  27        0.05        0.26      1.90 o 
  -2   3  27        0.15        2.80      1.91 o 
  -1   3  27        1.94        2.71      1.63 o 
   0   3  27        0.04       -0.83      2.14 o 
 -10   4  27        0.00        4.51      3.22 o 
  -9   4  27        0.49        2.20      2.90 o 
  -8   4  27        9.25        9.98      1.90 o 
  -7   4  27       16.64       22.08      3.02 o 
  -6   4  27        0.03       -0.87      1.35 o 
  -5   4  27       10.96       12.84      1.74 o 
  -4   4  27        0.14        1.77      1.42 o 
  -3   4  27        0.01        0.22      1.95 o 
  -2   4  27       21.94       25.55      1.82 o 
  -1   4  27        0.06        0.57      1.27 o 
   0   4  27        9.25        9.90      2.52 o 
 -10   5  27        1.63        3.41      1.84 o 
  -9   5  27        0.04        3.87      2.90 o 
  -8   5  27       75.11       96.65      5.32 o 
  -7   5  27        5.75        6.17      1.89 o 
  -6   5  27       25.77       33.12      2.31 o 
  -5   5  27       19.62       28.43      2.17 o 
  -4   5  27        0.33        0.97      1.44 o 
  -3   5  27        3.20        6.84      1.65 o 
  -2   5  27       12.28       11.65      1.56 o 
  -1   5  27        0.06        2.92      1.38 o 
  -9   6  27       21.52       31.72      2.73 o 
  -8   6  27       29.02       38.03      2.86 o 
  -7   6  27        9.16       12.85      3.84 o 
  -6   6  27        6.89        5.53      1.75 o 
  -5   6  27        4.08        4.36      1.64 o 
  -4   6  27        4.88        3.66      3.09 o 
  -3   6  27        8.01        9.83      1.61 o 
  -2   6  27        3.92        2.11      2.26 o 
  -7   7  27        1.42        0.77      2.31 o 
  -6   7  27       17.62       19.97      2.66 o 
  -5   7  27        1.40        0.20      1.96 o 
  -4   7  27       12.43       14.30      6.90 o 
 -11   0  28        1.54        9.88      2.90 o 
 -10   0  28        1.13        7.17      2.76 o 
  -9   0  28       14.39       19.49      3.32 o 
  -8   0  28       16.85       21.33      3.29 o 
  -7   0  28        0.95        6.78      2.68 o 
  -6   0  28        8.40        8.84      2.65 o 
  -5   0  28       66.97       73.76      4.60 o 
  -4   0  28        3.40        3.11      2.30 o 
  -3   0  28        0.26        3.36      2.23 o 
  -2   0  28        4.40        3.53      2.12 o 
  -1   0  28        1.62        2.71      2.25 o 
   0   0  28       74.05       98.35      5.25 o 
 -11   1  28        2.51        6.30      2.00 o 
 -10   1  28        3.11        6.59      1.94 o 
  -9   1  28       47.34       60.89      3.27 o 
  -8   1  28        3.12        4.19      1.83 o 
  -7   1  28       61.78       64.53      3.18 o 
  -6   1  28        0.31       -0.56      3.53 o 
  -5   1  28       13.80       15.62      2.04 o 
  -4   1  28        0.98        1.30      1.52 o 
  -3   1  28       14.45       15.80      1.98 o 
  -2   1  28        5.31        3.96      1.59 o 
  -1   1  28        4.72        4.01      1.56 o 
 -10   2  28        6.47       11.35      2.04 o 
  -9   2  28        3.77        7.65      2.93 o 
  -8   2  28        0.81        2.53      1.68 o 
  -7   2  28        9.07       13.40      1.94 o 
  -6   2  28        2.23        2.22      1.55 o 
  -5   2  28       19.18       24.11      1.98 o 
  -4   2  28        4.85        8.75      1.54 o 
  -3   2  28       22.73       25.56      1.96 o 
  -2   2  28        2.10        3.97      1.42 o 
  -1   2  28        0.29       -0.40      1.82 o 
 -10   3  28        0.12        5.22      3.08 o 
  -9   3  28        2.07        9.25      3.13 o 
  -8   3  28        5.26        5.10      2.83 o 
  -7   3  28        2.55        2.91      2.97 o 
  -6   3  28        0.99        4.85      2.06 o 
  -5   3  28       12.81       19.68      4.18 o 
  -4   3  28        3.10        3.55      2.16 o 
  -3   3  28        0.41        2.98      3.03 o 
  -2   3  28       13.68       15.64      2.44 o 
  -1   3  28        0.08        1.10      2.35 o 
  -9   4  28        5.53        6.55      3.18 o 
  -8   4  28       15.29       13.84      3.29 o 
  -7   4  28        0.14        2.91      2.18 o 
  -6   4  28        0.53        2.48      2.11 o 
  -5   4  28       56.21       66.37      3.65 o 
  -4   4  28       10.00       13.95      2.45 o 
  -3   4  28        1.00        0.92      3.33 o 
  -2   4  28        0.11       -0.79      5.71 o 
  -9   5  28        7.05        9.55      3.37 o 
  -8   5  28       12.28       15.88      3.01 o 
  -7   5  28       12.64       19.51      4.29 o 
  -6   5  28        0.18        1.09      1.56 o 
  -5   5  28        2.82        3.80      1.61 o 
  -4   5  28        0.18       -0.04      1.40 o 
  -3   5  28        0.00       -1.73      2.19 o 
  -7   6  28        9.55       11.69      2.19 o 
  -6   6  28        6.22        6.68      1.78 o 
  -5   6  28        2.87        0.81      1.55 o 
  -4   6  28        5.19        7.69      3.93 o 
 -10   1  29        3.22        5.89      2.53 o 
  -9   1  29        6.90       14.49      2.14 o 
  -8   1  29        0.59        2.37      1.74 o 
  -7   1  29        1.73        2.51      2.78 o 
  -6   1  29        0.08       -0.26      2.67 o 
  -5   1  29        1.21        3.52      1.63 o 
  -4   1  29        0.03        2.11      1.55 o 
  -3   1  29       26.69       25.83      2.32 o 
  -2   1  29        0.03        0.42      1.50 o 
  -9   2  29       69.57       98.01      3.76 o 
  -8   2  29        0.22        1.83      1.67 o 
  -7   2  29       10.55       14.34      2.05 o 
  -6   2  29        0.83        3.07      1.59 o 
  -5   2  29        0.95        4.37      1.99 o 
  -4   2  29        0.13        2.04      1.92 o 
  -3   2  29        0.36       -1.79      1.79 o 
  -2   2  29        0.83        0.41      2.75 o 
  -9   3  29        6.20       12.47      3.32 o 
  -8   3  29        0.00        5.19      2.88 o 
  -7   3  29        0.15       -0.63      2.56 o 
  -6   3  29        2.46        5.49      2.27 o 
  -5   3  29        0.02        1.72      2.87 o 
  -4   3  29        2.13        8.94      2.94 o 
  -3   3  29       18.48       23.85      2.75 o 
  -8   4  29        0.03        0.06      2.69 o 
  -7   4  29        0.69       -0.80      2.38 o 
  -6   4  29        1.60        2.63      5.42 o 
  -5   4  29        0.08        1.65      2.11 o 
  -4   4  29       10.25       13.06      2.54 o 
  -8   0  30       10.25       14.88      3.02 o 
  -7   0  30        4.91        4.68      2.54 o 
  -6   0  30        3.07        7.87      2.66 o 
  -5   0  30        0.00        1.78      2.29 o 
  -4   0  30        7.31        7.98      2.59 o 
  -8   1  30        4.59        8.31      1.92 o 
  -7   1  30        0.01        3.50      2.03 o 
  -6   1  30        1.44        2.49      2.90 o 
  -5   1  30        1.98        3.25      1.67 o 
  -4   1  30        0.31       -1.01      1.54 o 
  -7   2  30       10.92       12.26      4.63 o 
  -6   2  30        7.92        7.95      2.18 o 
  -5   2  30        3.73        4.88      2.46 o 
                                                 
